# Supplementary material for: Motion of VAPB molecules reveals ER–mitochondria contact site subdomains
Source: Nature. 2024 Jan 24;626(7997):169–76. doi: 10.1038/s41586-023-06956-y (PMC10830423; doi:10.1038/s41586-023-06956-y)
Supplement: Supplementary file 8 — Source Data Fig. 2 [file 41586_2023_6956_MOESM8_ESM.xlsx]

## Sheet: Fig 2d
VAPB Binding Dwell Times		K_off		Dwell Time histogram						K_off histogram
2.62366		0.381148
2.15054		0.465		Bin Center	Frequency					Bin Center	Relative Count
0.387097		2.58333		0	0.00702576					0.2	0.0210773
0.537634		1.86		0.2	0.208431					0.4	0.0562061
0.322581		3.1		0.4	0.217799					0.6	0.0749415
1.2043		0.830357		0.6	0.180328					0.8	0.0608899
0.215054		4.65		0.8	0.128806					1	0.0374707
0.193548		5.16667		1	0.0444965					1.2	0.0960187
1.03226		0.96875		1.2	0.0421546					1.4	0.058548
0.236559		4.22727		1.4	0.0327869					1.6	0.0632319
0.365591		2.73529		1.6	0.030445					1.8	0.0796253
0.532258		1.87879		1.8	0.030445					2	0.0374707
0.459677		2.17544		2	0					2.2	0.0374707
1.30645		0.765432		2.2	0.0210773					2.4	0.0421546
0.653226		1.53086		2.4	0.0163934					2.6	0.0468384
1.01613		0.984127		2.6	0.00936768					2.8	0.028103
0.209677		4.76923		2.8	0					3	0.0187354
0.451613		2.21429		3	0.00234192					3.2	0.0210773
0.225806		4.42857		3.2	0.00468384					3.4	0.0515222
0.451613		2.21429		3.4	0.00468384					3.6	0.00234192
1.25806		0.794872		3.6	0.00234192					3.8	0.0327869
1.67742		0.596154		3.8	0.00468384					4	0
1.6129		0.62		4	0.00234192					4.2	0.0163934
0.451613		2.21429		4.2	0.00234192					4.4	0.0351288
0.193548		5.16667		4.4	0					4.6	0.00234192
1.29032		0.775		4.6	0					4.8	0.00234192
1.6129		0.62		4.8	0.00234192					5	0
1.16129		0.861111		5	0.00234192					5.2	0.0210773
1.58065		0.632653		5.2	0					5.4	0.0140515
0.83871		1.19231		5.4	0.00234192					5.6	0
2.1586		0.463263								5.8	0
0.314516		3.17949								6	0.00468384
1.20968		0.826667								6.2	0.0140515
0.629032		1.58974								6.4	0
0.41129		2.43137								6.6	0.00234192
0.33871		2.95238								6.8	0.00234192
0.865591		1.15528								7	0
0.677419		1.47619								7.2	0
1.05376		0.94898								7.4	0.00234192
0.639785		1.56303								7.6	0.00234192
0.376344		2.65714								7.8	0.00468384
0.451613		2.21429								8	0
0.564516		1.77143								8.2	0
1.01613		0.984127								8.4	0
0.489247		2.04396								8.6	0
1.46774		0.681319								8.8	0.00234192
0.489247		2.04396								9	0
0.489247		2.04396								9.2	0
0.413978		2.41558								9.4	0
0.827957		1.20779								9.6	0
0.188172		5.31429								9.8	0
0.715054		1.3985								10	0
0.645161		1.55								10.2	0
0.548387		1.82353								10.4	0.00702576
0.752688		1.32857
0.301075		3.32143
0.639785		1.56303
0.602151		1.66071
1.05376		0.94898
1.35484		0.738095
0.865591		1.15528
0.94086		1.06286
0.376344		2.65714
0.903226		1.10714
1.01613		0.984127
0.602151		1.66071
0.715054		1.3985
1.09677		0.911765
1.12903		0.885714
0.612903		1.63158
1.79785		0.55622
0.395699		2.52717
1.84086		0.543224
1.3871		0.72093
0.548387		1.82353
0.580645		1.72222
0.591398		1.69091
0.833333		1.2
0.672043		1.488
0.403226		2.48
0.510753		1.95789
1.04839		0.953846
0.510753		1.95789
0.241935		4.13333
0.483871		2.06667
0.241935		4.13333
0.188172		5.31429
1.66667		0.6
0.537634		1.86
0.295699		3.38182
0.349462		2.86154
0.241935		4.13333
0.456989		2.18824
0.188172		5.31429
0.403226		2.48
1.63978		0.609836
0.537634		1.86
0.444086		2.25182
0.760215		1.31542
1.13656		0.879849
4.20968		0.237548
0.33871		2.95238
0.701613		1.42529
0.774194		1.29167
0.556452		1.7971
0.580645		1.72222
2.29839		0.435088
1.8871		0.529915
0.354839		2.81818
0.709677		1.40909
0.870968		1.14815
0.645161		1.55
1.83871		0.54386
1.16129		0.861111
1.87097		0.534483
0.419355		2.38462
0.354839		2.81818
0.290323		3.44444
0.258065		3.875
0.16129		6.2
0.677419		1.47619
0.419355		2.38462
0.451613		2.21429
0.516129		1.9375
0.677419		1.47619
0.806452		1.24
2.58065		0.3875
0.870968		1.14815
0.290323		3.44444
1.35484		0.738095
0.354839		2.81818
0.580645		1.72222
0.83871		1.19231
1.45161		0.688889
0.387097		2.58333
0.629032		1.58974
1.83871		0.54386
0.580645		1.72222
0.580645		1.72222
1.8629		0.536797
0.884409		1.1307
1.35484		0.738095
0.451613		2.21429
3.3871		0.295238
2.33333		0.428571
1.80645		0.553571
0.41129		2.43137
0.895161		1.11712
1.16129		0.861111
0.822581		1.21569
0.145161		6.88889
1.1371		0.879433
0.266129		3.75758
0.241935		4.13333
0.266129		3.75758
0.508065		1.96825
0.895161		1.11712
0.314516		3.17949
0.193548		5.16667
0.290323		3.44444
0.645161		1.55
0.516129		1.9375
0.225806		4.42857
0.258065		3.875
0.387097		2.58333
1.06452		0.939394
0.169355		5.90476
0.241935		4.13333
0.774194		1.29167
0.33871		2.95238
0.451613		2.21429
0.33871		2.95238
0.188172		5.31429
0.526882		1.89796
0.376344		2.65714
0.602151		1.66071
0.33871		2.95238
0.112903		8.85714
0.188172		5.31429
0.263441		3.79592
0.752688		1.32857
0.263441		3.79592
0.451613		2.21429
0.150538		6.64286
0.602151		1.66071
0.602151		1.66071
0.752688		1.32857
1.27957		0.781513
0.489247		2.04396
1.27957		0.781513
0.725806		1.37778
0.677419		1.47619
0.435484		2.2963
0.222581		4.49275
0.280645		3.56322
0.348387		2.87037
0.526882		1.89796
0.827957		1.20779
0.376344		2.65714
0.526882		1.89796
1.12903		0.885714
0.456989		2.18824
0.16129		6.2
0.193548		5.16667
0.354839		2.81818
0.741935		1.34783
0.354839		2.81818
0.225806		4.42857
0.0967742		10.3333
0.645161		1.55
0.548387		1.82353
0.83871		1.19231
0.870968		1.14815
1.35484		0.738095
0.935484		1.06897
1.34409		0.744
0.290323		3.44444
0.806452		1.24
0.564516		1.77143
1.12903		0.885714
4.90323		0.203947
1.48387		0.673913
3.91398		0.255495
0.790323		1.26531
0.752688		1.32857
0.865591		1.15528
0.526882		1.89796
0.752688		1.32857
0.564516		1.77143
0.94086		1.06286
0.602151		1.66071
1.65591		0.603896
0.413978		2.41558
0.639785		1.56303
0.376344		2.65714
0.376344		2.65714
0.225806		4.42857
0.451613		2.21429
0.290323		3.44444
0.290323		3.44444
0.225806		4.42857
0.225806		4.42857
0.419355		2.38462
0.870968		1.14815
0.548387		1.82353
0.387097		2.58333
0.387097		2.58333
0.322581		3.1
0.774194		1.29167
0.580645		1.72222
0.193548		5.16667
0.548387		1.82353
1.03226		0.96875
0.290323		3.44444
0.677419		1.47619
0.290323		3.44444
0.290323		3.44444
0.419355		2.38462
0.290323		3.44444
0.709677		1.40909
0.870968		1.14815
0.33871		2.95238
0.301075		3.32143
0.602151		1.66071
0.526882		1.89796
0.413978		2.41558
0.715054		1.3985
0.865591		1.15528
0.376344		2.65714
2.14516		0.466165
1.43011		0.699248
0.639785		1.56303
0.376344		2.65714
0.564516		1.77143
0.263441		3.79592
0.752688		1.32857
0.33871		2.95238
2.25806		0.442857
0.169355		5.90476
0.526882		1.89796
3.01075		0.332143
0.672043		1.488
0.403226		2.48
0.83871		1.19231
0.83871		1.19231
0.16129		6.2
0.193548		5.16667
0.580645		1.72222
0.709677		1.40909
2.55376		0.391579
2.45161		0.407895
0.33871		2.95238
0.263441		3.79592
0.526882		1.89796
0.263441		3.79592
0.188172		5.31429
0.376344		2.65714
0.13172		7.59184
1.46774		0.681319
0.134409		7.44
1.41129		0.708571
0.564516		1.77143
1.87097		0.534483
0.387097		2.58333
2.22581		0.449275
2.29032		0.43662
2.22581		0.449275
0.403226		2.48
0.77957		1.28276
0.860215		1.1625
0.430108		2.325
3.11828		0.32069
3.27957		0.304918
3.54839		0.281818
0.322581		3.1
0.591398		1.69091
0.241935		4.13333
0.537634		1.86
0.268817		3.72
0.295699		3.38182
0.403226		2.48
0.672043		1.488
0.225806		4.42857
0.903226		1.10714
1.46774		0.681319
0.903226		1.10714
0.376344		2.65714
0.790323		1.26531
2.37634		0.420814
0.225806		4.42857
1.17204		0.853211
0.193548		5.16667
0.870968		1.14815
0.0967742		10.3333
3.77419		0.264957
0.354839		2.81818
0.387097		2.58333
0.322581		3.1
2.45161		0.407895
0.290323		3.44444
0.129032		7.75
0.645161		1.55
0.290323		3.44444
0.258065		3.875
0.548387		1.82353
1.70968		0.584906
0.451613		2.21429
0.483871		2.06667
2.64516		0.378049
2.32258		0.430556
0.129032		7.75
0.290323		3.44444
0.225806		4.42857
0.516129		1.9375
0.741935		1.34783
0.225806		4.42857
0.290323		3.44444
0.354839		2.81818
0.483871		2.06667
0.225806		4.42857
0.387097		2.58333
1.03226		0.96875
1.12903		0.885714
0.419355		2.38462
1.80645		0.553571
0.580645		1.72222
0.516129		1.9375
0.322581		3.1
2.35484		0.424658
0.225806		4.42857
0.354839		2.81818
1.73118		0.57764
4.8871		0.20462
0.653226		1.53086
3.72581		0.268398
5.46774		0.182891
1.1371		0.879433
0.483871		2.06667
0.419355		2.38462
1.51613		0.659574
0.322581		3.1
0.225806		4.42857
0.290323		3.44444
0.806452		1.24
0.193548		5.16667
0.290323		3.44444
0.258065		3.875
0.774194		1.29167
0.354839		2.81818
0.258065		3.875
0.16129		6.2
0.225806		4.42857
0.774194		1.29167
0.83871		1.19231
0.451613		2.21429
0.0967742		10.3333
0.870968		1.14815
0.516129		1.9375
0.290323		3.44444
1.06452		0.939394
0.419355		2.38462
0.645161		1.55
0.774194		1.29167
1.51613		0.659574
0.645161		1.55
1		1
0.290323		3.44444
0.645161		1.55
0.193548		5.16667
0.16129		6.2
3.32258		0.300971
1.16129		0.861111
0.526882		1.89796
0.387097		2.58333
0.548387		1.82353
0.322581		3.1
0.258065		3.875
0.16129		6.2
1.64516		0.607843
1.63978		0.609836
1.64946		0.606258
2.1129		0.473282
0.639785		1.56303
1.84409		0.542274
2.37097		0.421769
1.65591		0.603896
0.865591		1.15528

## Sheet: Fig 2g
Contact Sites	ER Tubules
0.020423	0.06125
0.412644	1.83531
1.5345	0.050732
0.212929	1.85658
0.165057	0.097491
0.007444	2.68857
0.489405	2.38871
0.000152	2.6505
0.845469	3.01101
0.292503	1.06853
0.005558	1.51531
0.216027	1.65491
2.88414	1.93832
0.009142	2.43767
0.031401	1.78921
7.95e-06	1.70222
0.023897	1.39609
0.040279	1.82201
0.018799	3.8863
0.180932	2.30579
0.003069	1.26008
0.009068	1.49278
0.01038	2.20312
0.003045	1.74025
0.073928	1.48718
0.085555	1.17436
0.078128	0.809327
0.264656	2.71945
0.060546	2.8279
0.197902	1.45214
0.199265	0.607048
1.01e-08	0.313435
3.68e-07	0.318959
0.484109	0.633104
1.9e-06	0.719367
0.492996	0.553456
0.037904	1.78751
0.253489	2.42623
2.57e-06	4.48e-08
0.023803	1.22968
0.001218	1.65352
0.005643	0.815967
4.28e-12	1.06567
2.55656	1.4004
0.004328	0.07178
0.001184	2.09e-08
0.003171	0.991329
0.001831	0.392177
	2.38241
	2.07985
	2.33448
	1.1804
	2.26744
	1.42536
	3.49681
	0.449954
	0.514059
	0.651549
	1.44417
	0.525315
	1.04535
	1.65514
	1.32359
	0.592843
	1.27817
	1.22355
	1.51824
	1.38291
	0.969981
	0.768423
	1.39234
	0.049714
	2.0782
	1.26874
	1.1799
	1.09312
	0.155679
	0.226324
	0.61427
	1.60746
	1.32204
	1.6696
	0.55975
	0.052234
	0.060899
	0.816824
	0.106787
	1.7572
	1.59221
	2.37211
	2.49094
	1.37859
	1.80945
	1.44358
	0.340959
	0.217393
	1.28235
	0.92948
	0.03687
	1.53e-08
	0.053586
	1.05621
	3.16676
	0.093703
	0.556179
	0.005143
	1.12737
	1.76439
	4.44845
	3.23045
	1.26863
	0.59876
	0.60904
	0.84316
	0.834331
	1.76747
	2.80059
	2.04563
	0.771709
	0.990177
	0.99377
	1.15448
	2.30284
	1.742
	1.35969
	0.281313
	1.25856
	1.18496
	1.22955
	2.40026
	2.38366
	1.45756
	0.555614
	0.319668
	1.99541
	0.512198
	0.648586
	1.30712
	1.52564
	0.471597
	1.75277
	1.16274
	0.609406
	0.303168
	0.498014
	1.43176
	0.870336
	0.50891
	1.85614
	1.67669
	2.10901
	0.845263
	1.21345
	2.25041
	0.66571
	1.24486
	1.29517
	1.3997
	2.17613
	0.764492
	1.36675
	2.01544
	0.735173
	1.98207
	1.92613
	1.90679
	0.705989
	2.47914
	1.49671
	1.52039
	1.08718
	0.913374
	1.74647
	1.47142
	0.856236
	0.414564
	0.30313
	0.05264
	1.82731
	1.48478
	1.48233
	1.11362
	2.23862
	0.529007
	1.35224
	1.64893
	0.645152
	0.413464
	0.728803
	0.992565
	0.2642
	0.819008
	1.68717
	2.64576
	0.85494
	0.8247
	1.55398
	0.430709
	2.90183
	1.985
	2.86255
	1.52089
	1.24577
	1.51235
	0.513673
	0.615675
	1.24118
	1.22183
	0.81539
	2.02805
	0.054708
	2.15194
	1.54527
	1.25934
	0.505114
	1.83743
	2.37784
	1.84315
	2.15618
	0.252025
	3.16949
	3.93082
	0.91226
	2.90846
	2.0813
	3.52889
	2.23956
	2.28454
	2.95067
	0.87404
	0.660156
	0.846879
	2.71706
	1.48199
	1.4792
	2.87834
	1.96141
	3.23163
	2.65759
	0.690632
	2.04725
	1.81889
	1.92487
	1.21256
	0.726245
	0.663699
	2.63076
	2.11414
	0.206929
	0.252089
	0.159313
	1.01507
	1.58372
	0.953352
	0.36085
	1.81826
	2.30683
	1.08809
	1.37333
	0.801112
	0.27386
	1.3883
	1.20425
	0.972162
	1.38447
	1.56827
	3.20775
	0.842863
	1.55792
	1.75193
	1.90916
	1.92898
	2.00054
	4.53863
	3.1822
	1.73087
	1.13438
	1.4726
	2.8818
	1.23955
	2.7694
	0.700791
	1.09704
	0.987297
	0.08276
	5.61736
	2.4122
	0.006187
	0.191806
	3.09806
	4.62542
	4.55818
	1.22662
	0.327047
	0.542199
	2.07139
	0.62557
	2.56395
	1.3786
	1.19995
	5.27163
	3.41819
	2.77605
	2.40474
	2.25995
	1.92498
	4.751
	0.163276
	2.79445
	0.133146
	0.666158
	2.45225
	2.52671
	0.219687
	0.13518
	2.81794
	1.09585
	2.11433
	1.01239
	2.21821
	0.474766
	0.380881
	1.56437
	1.45723
	0.44112
	1.48099
	1.22864
	1.42613
	0.643513
	2.94238
	1.17025
	1.87604
	0.671747
	1.47304
	0.347232
	1.51982
	2.18766
	0.011737
	0.121677
	0.894292
	2.41086
	1.1432
	0.900771
	0.266267
	1.74192
	1.82987
	1.91567
	2.0649
	1.39897
	0.641028
	1.80138
	1.23377
	2.24561
	0.9551
	0.249716
	0.878337
	0.20276
	0.940093
	1.48861
	2.21134
	2.45661
	1.21818
	2.28067
	1.31488
	0.766206
	1.33407
	2.88571
	1.87853
	1.17352
	0.049288
	0.425296
	1.26891
	0.926106
	0.420686
	0.682828
	1.83463
	1.14172
	2.16323
	1.89367
	1.59886
	0.733839
	1.2488
	0.883053
	1.12601
	3.95643
	1.48751
	0.666462
	0.077492
	1.50967
	2.81585
	0.766779
	1.74112
	1.52331
	1.12129
	2.38429
	2.26338
	0.694007
	0.787688
	0.984152
	1.47783
	3.47913
	2.31251
	2.0046
	2.60721
	0.079383
	0.730729
	0.554106
	0.401665
	0.741444
	2.15998
	2.06521
	1.10816
	3.35524
	1.61406
	0.587342
	1.69612
	1.04641
	1.5695
	1.81624
	1.50043
	1.26414
	2.0699
	2.44645
	2.09497
	0.904557
	0.429358
	0.770734
	0.924833
	1.08395
	1.84547
	0.400818
	1.03485
	0.913404
	3.05429
	1.41287
	2.83155
	3.54674
	1.0439
	1.24431
	0.849521
	0.411445
	2.36594
	1.29517
	2.0615
	0.437892
	2.14821
	1.02354
	1.42953
	3.18239
	1.9847
	1.61922
	2.80942
	0.40636
	0.687291
	0.358687
	0.246575
	0.068171
	0.068214
	1.57378
	3.12663
	0.043338
	1.65895
	1.79225
	0.448524
	1.05183
	1.37552
	1.70411
	1.4765
	2.12861
	2.44911
	2.7826
	1.90457
	0.726592
	1.18015
	2.12156
	3.28645
	1.13446
	0.476479
	0.87909
	0.804275
	0.520526
	1.42107
	1.22998
	0.912491
	0.717338
	2.56897
	1.86639
	0.908035
	1.45853
	1.9012
	0.621907
	0.616104
	0.560228
	0.451011
	0.152851
	1.21533
	2.27886
	1.54682
	1.00281
	1.48675
	1.82737
	1.31574
	0.1862
	1.90893
	1.70859
	0.25772
	0.721554
	0.287603
	1.70721
	1.1018
	1.66134
	1.05686
	2.36439
	1.64641
	2.25389
	1.4312
	1.45026
	1.81866
	2.02115
	0.81955
	0.728531
	1.18811
	0.565592
	0.8623
	0.02774
	1.46018
	1.49018
	1.64363
	1.6251
	0.565123
	0.039675
	1.6749
	1.14387
	2.25135
	2.21509
	1.85042
	1.02481
	0.591923
	0.648799
	0.851849
	1.07921
	0.638885
	1.95993
	0.228186
	1.86105
	1.5581
	0.237018
	1.02646
	1.52821
	1.49127
	1.73163
	2.68956
	2.83665
	0.854146
	1.24535
	2.21e-11
	0.90933
	1.0792
	0.099133
	2.09337
	1.91563
	1.40425
	0.61157
	1.56498
	2.13366
	1.68996
	0.904801
	1.45899
	1.9685
	2.53445
	0.700392
	0.606521
	1.59145
	3.57454
	1.87249
	0.443364
	2.90567
	1.6851
	0.719573
	1.66155
	1.59989
	1.15071
	0.000363
	1.36141
	2.58363
	3.37799
	2.30353
	4.62348
	0.03454
	1.36188
	3.73149
	0.89763
	1.57705
	2.9809
	1.04569
	1.26935
	0.96696
	1.8717
	0.291957
	0.112858
	0.298661
	1.38499
	1.74507
	1.27025
	0.318039
	1.80329
	1.54741
	1.68413
	0.639134
	2.70589
	1.00678
	1.34256
	0.733213
	1.70498
	1.08286
	2.42045
	2.2256
	3.14841
	1.7232
	2.2222
	0.71755
	2.03195
	0.977733
	0.070773
	0.161142
	1.33689
	0.024175
	0.072602
	1.94567
	1.06562
	1.14516
	2.12034
	1.20139
	1.53249
	1.72176
	3.2987
	3.05548
	1.97442
	0.510598
	1.64662
	0.429072
	0.018208
	1.36232
	2.53801
	1.83325
	1.29551
	0.522438
	2.1977
	0.872085
	0.498056
	8.78561
	3.99313
	2.80625
	1.7815
	2.06842
	1.13401
	3.33785
	2.52924
	5.61777
	1.8715
	2.44151
	1.35922
	0.087365
	2.73914
	5.12471
	1.52963
	1.93829
	3.13714
	2.98346
	1.04309
	0.683839
	1.14566
	0.138469
	1.44336
	1.11483
	0.380662
	0.162217
	0.286916
	2.54377
	1.36724
	2.28327
	1.74256
	0.274205
	0.082222
	2.73368
	0.006278
	0.418962
	1.76312
	1.68122
	0.933447
	0.242103
	2.57478
	0.789026
	2.13484
	1.10165
	0.946958
	0.881058
	3.71704
	1.67441
	0.491052

## Sheet: Fig 2n
Long Axis			Short Axis
	Long Axis			Short Axis
-3	0		-1	16
-2.99	1		-0.99	18
-2.98	1		-0.98	20
-2.97	1		-0.97	24
-2.96	1		-0.96	23
-2.95	1		-0.95	25
-2.94	0		-0.94	28
-2.93	0		-0.93	25
-2.92	0		-0.92	23
-2.91	0		-0.91	25
-2.9	1		-0.9	28
-2.89	4		-0.89	24
-2.88	5		-0.88	26
-2.87	5		-0.87	27
-2.86	6		-0.86	24
-2.85	5		-0.85	21
-2.84	2		-0.84	24
-2.83	2		-0.83	23
-2.82	3		-0.82	26
-2.81	2		-0.81	25
-2.8	2		-0.8	21
-2.79	2		-0.79	17
-2.78	1		-0.78	16
-2.77	0		-0.77	9
-2.76	0		-0.76	9
-2.75	0		-0.75	12
-2.74	1		-0.74	10
-2.73	1		-0.73	12
-2.72	2		-0.72	17
-2.71	3		-0.71	20
-2.7	3		-0.7	18
-2.69	2		-0.69	18
-2.68	3		-0.68	15
-2.67	2		-0.67	13
-2.66	1		-0.66	11
-2.65	1		-0.65	11
-2.64	1		-0.64	12
-2.63	1		-0.63	15
-2.62	2		-0.62	12
-2.61	2		-0.61	11
-2.6	2		-0.6	13
-2.59	3		-0.59	12
-2.58	2		-0.58	10
-2.57	2		-0.57	12
-2.56	3		-0.56	13
-2.55	5		-0.55	12
-2.54	5		-0.54	16
-2.53	6		-0.53	22
-2.52	5		-0.52	25
-2.51	5		-0.51	26
-2.5	3		-0.5	28
-2.49	3		-0.49	26
-2.48	3		-0.48	24
-2.47	3		-0.47	22
-2.46	3		-0.46	24
-2.45	6		-0.45	28
-2.44	5		-0.44	28
-2.43	4		-0.43	24
-2.42	4		-0.42	25
-2.41	3		-0.41	25
-2.4	1		-0.4	24
-2.39	1		-0.39	24
-2.38	1		-0.38	23
-2.37	1		-0.37	23
-2.36	1		-0.36	22
-2.35	0		-0.35	17
-2.34	0		-0.34	19
-2.33	2		-0.33	24
-2.32	2		-0.32	23
-2.31	2		-0.31	21
-2.3	3		-0.3	21
-2.29	3		-0.29	20
-2.28	2		-0.28	16
-2.27	4		-0.27	20
-2.26	5		-0.26	24
-2.25	5		-0.25	26
-2.24	5		-0.24	31
-2.23	4		-0.23	35
-2.22	5		-0.22	40
-2.21	4		-0.21	48
-2.2	4		-0.2	54
-2.19	4		-0.19	57
-2.18	6		-0.18	71
-2.17	4		-0.17	78
-2.16	4		-0.16	87
-2.15	3		-0.15	100
-2.14	3		-0.14	134
-2.13	2		-0.13	158
-2.12	3		-0.12	202
-2.11	3		-0.11	252
-2.1	3		-0.1	302
-2.09	3		-0.09	334
-2.08	3		-0.08	403
-2.07	1		-0.07	455
-2.06	1		-0.06	526
-2.05	1		-0.05	636
-2.04	4		-0.04	732
-2.03	4		-0.03	803
-2.02	5		-0.02	878
-2.01	5		-0.01	909
-2	5		0	898
-1.99	2		0.01	897
-1.98	1		0.02	842
-1.97	0		0.03	785
-1.96	1		0.04	725
-1.95	1		0.05	632
-1.94	1		0.06	527
-1.93	1		0.07	454
-1.92	1		0.08	382
-1.91	3		0.09	321
-1.9	4		0.1	284
-1.89	5		0.11	252
-1.88	7		0.12	221
-1.87	7		0.13	177
-1.86	5		0.14	146
-1.85	6		0.15	119
-1.84	6		0.16	97
-1.83	4		0.17	87
-1.82	4		0.18	82
-1.81	3		0.19	72
-1.8	1		0.2	65
-1.79	2		0.21	59
-1.78	3		0.22	54
-1.77	3		0.23	47
-1.76	5		0.24	39
-1.75	5		0.25	33
-1.74	5		0.26	34
-1.73	4		0.27	30
-1.72	5		0.28	29
-1.71	3		0.29	29
-1.7	5		0.3	29
-1.69	3		0.31	24
-1.68	4		0.32	22
-1.67	4		0.33	22
-1.66	4		0.34	24
-1.65	5		0.35	24
-1.64	6		0.36	22
-1.63	8		0.37	19
-1.62	7		0.38	24
-1.61	7		0.39	21
-1.6	4		0.4	24
-1.59	4		0.41	25
-1.58	4		0.42	24
-1.57	4		0.43	19
-1.56	8		0.44	20
-1.55	9		0.45	16
-1.54	9		0.46	15
-1.53	8		0.47	15
-1.52	8		0.48	14
-1.51	5		0.49	11
-1.5	7		0.5	13
-1.49	6		0.51	13
-1.48	6		0.52	13
-1.47	8		0.53	17
-1.46	7		0.54	16
-1.45	5		0.55	16
-1.44	9		0.56	16
-1.43	10		0.57	16
-1.42	9		0.58	13
-1.41	10		0.59	14
-1.4	13		0.6	13
-1.39	10		0.61	13
-1.38	9		0.62	16
-1.37	10		0.63	16
-1.36	14		0.64	15
-1.35	13		0.65	13
-1.34	15		0.66	13
-1.33	13		0.67	10
-1.32	14		0.68	8
-1.31	12		0.69	9
-1.3	12		0.7	11
-1.29	12		0.71	11
-1.28	15		0.72	12
-1.27	16		0.73	14
-1.26	16		0.74	20
-1.25	15		0.75	20
-1.24	13		0.76	19
-1.23	12		0.77	19
-1.22	11		0.78	18
-1.21	10		0.79	11
-1.2	11		0.8	10
-1.19	14		0.81	10
-1.18	16		0.82	9
-1.17	17		0.83	7
-1.16	19		0.84	6
-1.15	25		0.85	4
-1.14	31		0.86	4
-1.13	31		0.87	5
-1.12	33		0.88	6
-1.11	37		0.89	6
-1.1	36		0.9	7
-1.09	39		0.91	6
-1.08	45		0.92	6
-1.07	46		0.93	5
-1.06	48		0.94	5
-1.05	53		0.95	4
-1.04	56		0.96	5
-1.03	60		0.97	6
-1.02	59		0.98	6
-1.01	61		0.99	6
-1	63			8
-0.99	60
-0.98	64
-0.97	70
-0.96	82
-0.95	86
-0.94	85
-0.93	81
-0.92	89
-0.91	71
-0.9	60
-0.89	58
-0.88	53
-0.87	41
-0.86	42
-0.85	46
-0.84	43
-0.83	43
-0.82	43
-0.81	41
-0.8	37
-0.79	34
-0.78	36
-0.77	34
-0.76	34
-0.75	33
-0.74	35
-0.73	38
-0.72	38
-0.71	40
-0.7	40
-0.69	47
-0.68	41
-0.67	44
-0.66	50
-0.65	51
-0.64	49
-0.63	48
-0.62	50
-0.61	44
-0.6	46
-0.59	43
-0.58	42
-0.57	40
-0.56	40
-0.55	43
-0.54	44
-0.53	52
-0.52	52
-0.51	51
-0.5	48
-0.49	55
-0.48	52
-0.47	56
-0.46	64
-0.45	70
-0.44	65
-0.43	66
-0.42	66
-0.41	65
-0.4	61
-0.39	60
-0.38	65
-0.37	72
-0.36	77
-0.35	87
-0.34	102
-0.33	97
-0.32	97
-0.31	99
-0.3	103
-0.29	111
-0.28	130
-0.27	148
-0.26	158
-0.25	164
-0.24	180
-0.23	194
-0.22	204
-0.21	216
-0.2	241
-0.19	250
-0.18	278
-0.17	304
-0.16	366
-0.15	387
-0.14	417
-0.13	439
-0.12	479
-0.11	505
-0.1	553
-0.09	590
-0.08	621
-0.07	658
-0.06	688
-0.05	742
-0.04	798
-0.03	851
-0.02	869
-0.01	908
0	898
0.01	885
0.02	866
0.03	848
0.04	790
0.05	745
0.06	694
0.07	669
0.08	651
0.09	633
0.1	606
0.11	565
0.12	492
0.13	451
0.14	396
0.15	356
0.16	351
0.17	357
0.18	325
0.19	315
0.2	304
0.21	274
0.22	250
0.23	231
0.24	209
0.25	195
0.26	195
0.27	184
0.28	171
0.29	173
0.3	174
0.31	166
0.32	152
0.33	150
0.34	136
0.35	129
0.36	128
0.37	130
0.38	134
0.39	136
0.4	136
0.41	127
0.42	133
0.43	131
0.44	122
0.45	115
0.46	109
0.47	95
0.48	87
0.49	84
0.5	82
0.51	83
0.52	82
0.53	74
0.54	85
0.55	79
0.56	74
0.57	81
0.58	88
0.59	71
0.6	70
0.61	80
0.62	73
0.63	62
0.64	67
0.65	68
0.66	55
0.67	49
0.68	54
0.69	52
0.7	55
0.71	50
0.72	51
0.73	43
0.74	36
0.75	28
0.76	36
0.77	34
0.78	44
0.79	51
0.8	54
0.81	51
0.82	57
0.83	49
0.84	50
0.85	50
0.86	48
0.87	44
0.88	43
0.89	46
0.9	47
0.91	51
0.92	54
0.93	56
0.94	46
0.95	50
0.96	55
0.97	62
0.98	72
0.99	81
1	88
1.01	77
1.02	73
1.03	69
1.04	69
1.05	57
1.06	63
1.07	61
1.08	56
1.09	55
1.1	48
1.11	54
1.12	52
1.13	56
1.14	57
1.15	64
1.16	58
1.17	58
1.18	53
1.19	53
1.2	51
1.21	55
1.22	53
1.23	49
1.24	45
1.25	46
1.26	39
1.27	34
1.28	39
1.29	40
1.3	35
1.31	35
1.32	43
1.33	42
1.34	34
1.35	39
1.36	39
1.37	35
1.38	31
1.39	36
1.4	31
1.41	23
1.42	22
1.43	22
1.44	17
1.45	18
1.46	18
1.47	18
1.48	17
1.49	21
1.5	18
1.51	21
1.52	18
1.53	18
1.54	13
1.55	16
1.56	16
1.57	14
1.58	15
1.59	15
1.6	12
1.61	8
1.62	10
1.63	7
1.64	6
1.65	4
1.66	6
1.67	4
1.68	3
1.69	2
1.7	3
1.71	2
1.72	3
1.73	4
1.74	4
1.75	3
1.76	2
1.77	1
1.78	0
1.79	1
1.8	1
1.81	1
1.82	1
1.83	3
1.84	2
1.85	2
1.86	2
1.87	2
1.88	1
1.89	2
1.9	3
1.91	3
1.92	3
1.93	4
1.94	5
1.95	4
1.96	4
1.97	4
1.98	2
1.99	0
2	0
2.01	1
2.02	2
2.03	2
2.04	4
2.05	5
2.06	4
2.07	4
2.08	4
2.09	3
2.1	2
2.11	3
2.12	3
2.13	3
2.14	3
2.15	4
2.16	3
2.17	3
2.18	3
2.19	2
2.2	4
2.21	4
2.22	5
2.23	9
2.24	10
2.25	8
2.26	8
2.27	7
2.28	3
2.29	4
2.3	5
2.31	6
2.32	6
2.33	7
2.34	7
2.35	5
2.36	5
2.37	5
2.38	6
2.39	5
2.4	5
2.41	6
2.42	6
2.43	5
2.44	5
2.45	5
2.46	6
2.47	6
2.48	6
2.49	5
2.5	5
2.51	2
2.52	1
2.53	0
2.54	0
2.55	0
2.56	0
2.57	0
2.58	1
2.59	2
2.6	2
2.61	3
2.62	3
2.63	3
2.64	2
2.65	2
2.66	2
2.67	2
2.68	3
2.69	3
2.7	4
2.71	3
2.72	3
2.73	1
2.74	1
2.75	0
2.76	0
2.77	0
2.78	0
2.79	0
2.8	0
2.81	1
2.82	1
2.83	1
2.84	1
2.85	1
2.86	0
2.87	0
2.88	0
2.89	0
2.9	0
2.91	1
2.92	1
2.93	1
2.94	1
2.95	1
2.96	0
2.97	0
2.98	0
2.99	1
	1
