# Supplementary material for: Motion of VAPB molecules reveals ER–mitochondria contact site subdomains
Source: Nature. 2024 Jan 24;626(7997):169–76. doi: 10.1038/s41586-023-06956-y (PMC10830423; doi:10.1038/s41586-023-06956-y)
Supplement: Supplementary file 9 — Source Data Fig. 3 [file 41586_2023_6956_MOESM9_ESM.xlsx]

## Sheet: Fig 3d
Major Axes					Minor Axes
VAPB	VAPB+HBSS	VAPB+PTPIP51	VAPB P56S		VAPB	VAPB+HBSS	VAPB+PTPIP51	VAPB P56S
136.877	261.095	466.668	218.698		103.11	110.634	184.204	124.278
120.2	180.533	207.962	155.093		112.036	116.721	144.888	80.8935
113.596	212.694	160.56	157.932		91.4749	149.188	121.806	88.4496
191.587	154.595	262.272	196.218		104.664	75.2315	143.311	90.3346
99.9736	270.995	236.273	379.029		86.905	166.404	143.756	87.2425
229.265	156.675	279.132	271.079		112.706	122.342	141.195	120.207
173.684	239.77	299.543	235.997		94.5309	70.3928	171.661	160.882
160.834	148.973	283.932	175.613		69.9766	88.395	143.288	126.878
99.654	120.799	338.808	192.811		86.233	54.095	138.099	106.154
106.172	204.795	217.972	114.88		90.1966	129.62	161.805	87.3634
180.099	147.597	644.811	255.251		106.523	85.2493	113.656	97.1545
200.456	160.103	239.703	217.539		115.696	90.701	180.78	118.859
115.678	263.081	361.674	227.28		99.2726	131.888	179.924	98.5281
134.409	224.979	421.109	339.021		92.4706	94.4677	199.857	86.8568
172.844	127.115	184.845	179.183		94.6597	75.7571	138.35	102.126
177.696	145.567	155.265	173.262		133.452	111.942	113.238	164.596
249.423	164.099	365.097	132.853		103.85	82.7443	95.1283	101.319
69.9379	154.103	582.294	260.66		61.1211	120.183	158.379	136.839
158.998	144.942	470.237	152.963		68.0668	105.056	209.575	123.512
177.964	302.078	558.818	241.171		69.5385	176.07	167.334	143.955
249.663	321.227	484.129	203.383		155.291	120.264	135.471	91.7997
186.987	337.663	642.845	338.465		109.388	153.385	317.371	89.2355
132.477	229.237	378.656	160.462		96.79	126.426	134.513	85.4364
271.296	210.546	380.507	195.953		85.6683	186.104	246.746	85.1467
134.056	281.997	352.135	189.337		80.5976	126.94	193.551	139.534
117.415	302.218	966.525	324.254		81.6493	263.4	281.626	158.465
122.592	257.727	345.26	116.628		82.1314	130.296	202.194	96.7231
161.487	398.545	603.88	163.307		61.3905	165.917	270.929	80.5379
201.577	197.738	946.209	148.721		66.6452	141.116	307.512	86.6262
177.216	237.844	443.692	153.702		130.353	90.6263	142.208	116.823
142.263	274.734	727.02	179.162		110.151	150.686	337.261	84.0133
95.1667	244.224	676.478	118.785		91.7472	173.829	215.029	103.442
141.429	216.785	814.705	160.835		85.414	82.1224	440.982	95.331
236.425	185.391	378.912	254.641		78.8085	126.9	311.493	120.672
104.437	212.05	716.302	139.593		94.2775	98.033	580.376	105.873
143.133	314.345	524.739	235.69		109.768	111.464	469.17	90.8126
116.036	212.488	554.97	271.794		93.29	77.879	273.19	94.4395
107.652	307.223	779.115	127.156		95.0254	108.861	365.131	94.6699
100.298	210.457	187.776	128.556		79.3368	81.9688	137.618	110.322
150.918	133.18	215.523	164.008		87.3957	67.2243	140.789	91.9611
127.594	353.319	765.605	189.499		84.4146	77.4804	448.206	96.8474
162.785	306.614	283.32	135.757		151.231	74.0801	183.413	81.1542
271.4	249.571	339.946	240.225		137.763	70.2404	147.23	94.2363
102.061	199.474	908.221	313.092		90.1171	114.925	370.242	86.1672
85.8091	239.583	269.059	269.131		71.1939	97.7537	219.692	86.9904
123.617	303.045	311.301	190.801		91.7337	82.4332	224.999	89.2367
142.166	320.669	670.81	280.566		101.211	73.852	265.619	149.268
130.391	116.189	599.829	122.638		83.6335	66.0484	255.387	101.553
181.893	141.179	613.932	152.151		94.1283	96.7045	274.477	96.6972
70.2685	202.484	579.596	159.201		66.8601	163.943	120.506	105.771
100.04	243.315	134.231	164.701		55.644	108.483	115.845	125.417
118.409	129.123	362.35	191.744		78.5932	77.8572	180.269	163.344
111.14	284.364	578.974	114.392		92.5631	94.9047	493.653	63.6257
134.292	237.24	437.667	286.46		89.3074	131.418	250.685	79.038
143.988	232.597	703.005	271.52		91.5827	87.976	290.778	102.406
192.507	158.568	250.069	149.529		115.102	91.1506	186.273	80.7667
126.889	283.859	258.144	155.076		102.17	103.072	192.824	73.0907
199.725	241.296	259.359	152.041		114.118	78.7661	158.825	92.6572
138.875	308.121	297.478	167.359		84.1013	198.196	279.075	58.4131
172.164	392.758	271.833	262.295		81.9437	108.477	213.305	76.6938
173.099	154.497	491.626	201.853		65.7248	109.815	250.052	70.2836
164.914	212.429	390.502	168.97		71.5995	124.364	247.247	106.49
167.61	262.077	846.729	118.339		87.2823	154.126	601.169	99.1958
185.174	232.075	706.167	145.379		120.661	124.085	212.162	78.308
145.527	163.162		171.45		80.0003	71.4762		106.595
152.75	195.951		183.361		72.8208	129.635		141.739
153.519	330.226		279.736		84.815	192.095		80.1301
146.841	236.651		191.84		99.5105	94.2133		112.81
222.38	124.955		318.037		96.226	100.854		81.8541
89.7553	179.439		167.339		51.0478	93.6438		88.6109
124.797	214.799		210.148		94.5432	118.27		83.6209
166.105	188.9		107.289		61.6251	115.548		95.8634
191.898	220.504		136.873		61.0374	148.698		87.4717
132.241	213.747		253.526		112.361	88.0219		100.093
153.791	139.456		137.722		89.7462	94.6674		115.983
77.0567	215.496		164.089		65.6656	89.1874		106.496
126.956	331.969		271.147		85.4192	108.577		212.424
138.347	222.218		227.313		105.906	118.862		131.528
126.512	276.244		131.293		87.4042	101.596		70.3576
140.08	212.516		175.148		83.1419	164.286		143.859
100.33	310.073		149.52		76.1585	76.7967		112.714
232.147	421.31		193.78		101.633	63.9394		110.396
242.392	232.93		136.242		55.2217	90.0929		97.7405
185.696	326.443		158.149		131.309	68.1262		104.993
138.673	194.836		183.714		94.7145	103.288		83.9939
114.463	209.134		126.187		76.702	73.7902		107.391
106.562	179.241		207.286		87.148	104.686		85.5563
135.367	224.02		295.839		77.4288	104.367		109.27
170.393	169.426		132.361		86.3125	81.7302		83.528
158.871	133.069		173.415		98.4185	128.752		98.0528
127.444	261.971		144.481		51.3968	131.78		95.4684
99.4253	159.48		120.303		58.7013	113.982		93.7179
112.881	137.606		118.995		91.9743	70.8261		102.528
151.991	156.733		131.756		127.527	92.4579		101.363
112.671	187.847		188.05		69.6099	125.011		87.3977
163.392	176.353		169.64		77.7564	141.216		89.4529
176.013			193.855		70.724			93.8621
117.83			271.369		101.509			99.4248
70.5184			131.991		61.6979			110.477
58.427			181.651		51.332			102.787
101.342			151.919		98.8498			82.503
110.744			150.139		102.046			87.1608
109.625			141.411		100.801			129.509
130.735			126.532		90.5557			106.285
183.494			179.667		100.607			127.678
245.603			113.035		111.722			89.1834
279.494			145.164		70.2886			103.854
93.55			282.016		91.9279			103.059
262.672			206.45		57.67			89.5394
115.582			146.206		53.3856			102.167
143.398			165.164		102.821			97.557
128.002			203.46		104.409			93.8782
142.157			220.687		100.25			91.349
112.8			142.152		94.9376			95.739
193.368			175.667		98.3028			95.7095
123.536			122.586		104.301			87.94
80.7757			85.6682		62.6377			73.1057
150.749			98.8367		122.237			76.0743
227.868					91.2623
214.721					82.2901
127.608					100.686
124.626					62.1413
104.832					55.6285
113.517					47.0987
325.866					36.7201
244.683					107.508
100.243					72.456
58.612					57.0488
137.832					45.2049
191.205					93.9796
225.792					97.5467
89.5089					86.5598
87.9975					77.8814
74.7944					50.76
70.6125					56.0456
222.937					95.1096
149.342					127.839
210.412					102.719
85.292					75.5617
137.951					104.953
159.897					113.165
110.788					83.9223
165.124					96.088
152.062					83.8897
86.0465					52.7228
221.5					102.241
166.983					88.6251
168.073					113.914
190.232					100.331
146.704					115.942
153.725					81.7942
91.8146					63.601
203.737					151.696
151.34					92.9698
92.631					51.9807
160.869					125.199
134.415					77.9966
184.966					71.7557
207.06					67.2381
153.746					86.6497

## Sheet: Fig 3f
MitoCS Number By Cell					OtherCS Number By Cell					MitoEnrichment Coefficient By Cell
VAPB	VAPB-HBSS	VAPB+PTPIP51	VAPB-P56S		VAPB	VAPB-HBSS	VAPB+PTPIP51	VAPB-P56S		VAPB	VAPB-HBSS	VAPB+PTPIP51	VAPB-P56S
3	11	7	15		12	20	1	6		0.302086	0.483283	14.4141	12.7895
3	7	10	5		13	13	1	15		0.356759	0.306662	14.9091	0.334233
2	11	6	2		2	9	1	4		2.62211	1.58645	90.3429	0.1829
2	3	4	5		4	5	1	6		0.240283	0.825572	9.54206	1.36364
5	6	5	0		2	6	1	1		4.30882	1.03424	24.2289	0
16	7	2	2		9	10	1	17		1.69513	0.589636	5.89032	0.082626
3	11	6	7		1	9	1	3		5.93258	1.08202	87.4	5.65561
9	4	4	10		3	6	1	4		7.53512	0.964807	6.69858	4.8096
6	5	4	7		3	11	2	2		1.0514	0.633681	2.51277	3.81181
2	3	2	17		5	18	2	1		0.106159	0.23835	0.988983	66.7262
0	4	0	5		3	2	5	7		0	2.76191	0	0.398082
5	0	1	3		5	5	1	4		0.530414	0	0.821596	1.36669
1	8	4	2		3	7	1	5		1.6314	2.11997	13.3777	0.128245
5	0	7	12		10	2	1	4		0.385316	0	44.9157	0.760009
3	3	0	4		22	7	5	4		0.114465	0.304997	0	0.557107
18	3	2	8		13	4	3	8		1.71709	0.745856	3.18978	1.58691
4	7		13		7	2		6		1.10094	4.00833		8.18862
20	3		3		4	2		5		3.09694	2.71525		0.19496
5					5					0.377059
9					7					1.62086
14					5					2.33598
2					5					0.569498
15					4					8.6324
8					0

## Sheet: Fig 3j
Major Axis By Contact Site						Minor Axis By Contact Site
VAPB	VAPB+HBSS	VAPB+PTPIP51	VAPB P56S			VAPB	VAPB+HBSS	VAPB+PTPIP51	VAPB P56S
136.877	261.095	466.668	218.698			103.11	110.634	184.204	124.278
120.2	180.533	207.962	155.093			112.036	116.721	144.888	80.8935
113.596	212.694	160.56	157.932			91.4749	149.188	121.806	88.4496
191.587	154.595	262.272	196.218			104.664	75.2315	143.311	90.3346
99.9736	270.995	236.273	379.029			86.905	166.404	143.756	87.2425
229.265	156.675	279.132	271.079			112.706	122.342	141.195	120.207
173.684	239.77	299.543	235.997			94.5309	70.3928	171.661	160.882
160.834	148.973	283.932	175.613			69.9766	88.395	143.288	126.878
99.654	120.799	338.808	192.811			86.233	54.095	138.099	106.154
106.172	204.795	217.972	114.88			90.1966	129.62	161.805	87.3634
180.099	147.597	644.811	255.251			106.523	85.2493	113.656	97.1545
200.456	160.103	239.703	217.539			115.696	90.701	180.78	118.859
115.678	263.081	361.674	227.28			99.2726	131.888	179.924	98.5281
134.409	224.979	421.109	339.021			92.4706	94.4677	199.857	86.8568
172.844	127.115	184.845	179.183			94.6597	75.7571	138.35	102.126
177.696	145.567	155.265	173.262			133.452	111.942	113.238	164.596
249.423	164.099	365.097	132.853			103.85	82.7443	95.1283	101.319
69.9379	154.103	582.294	260.66			61.1211	120.183	158.379	136.839
158.998	144.942	470.237	152.963			68.0668	105.056	209.575	123.512
177.964	302.078	558.818	241.171			69.5385	176.07	167.334	143.955
249.663	321.227	484.129	203.383			155.291	120.264	135.471	91.7997
186.987	337.663	642.845	338.465			109.388	153.385	317.371	89.2355
132.477	229.237	378.656	160.462			96.79	126.426	134.513	85.4364
271.296	210.546	380.507	195.953			85.6683	186.104	246.746	85.1467
134.056	281.997	352.135	189.337			80.5976	126.94	193.551	139.534
117.415	302.218	966.525	324.254			81.6493	263.4	281.626	158.465
122.592	257.727	345.26	116.628			82.1314	130.296	202.194	96.7231
161.487	398.545	603.88	163.307			61.3905	165.917	270.929	80.5379
201.577	197.738	946.209	148.721			66.6452	141.116	307.512	86.6262
177.216	237.844	443.692	153.702			130.353	90.6263	142.208	116.823
142.263	274.734	727.02	179.162			110.151	150.686	337.261	84.0133
95.1667	244.224	676.478	118.785			91.7472	173.829	215.029	103.442
141.429	216.785	814.705	160.835			85.414	82.1224	440.982	95.331
236.425	185.391	378.912	254.641			78.8085	126.9	311.493	120.672
104.437	212.05	716.302	139.593			94.2775	98.033	580.376	105.873
143.133	314.345	524.739	235.69			109.768	111.464	469.17	90.8126
116.036	212.488	554.97	271.794			93.29	77.879	273.19	94.4395
107.652	307.223	779.115	127.156			95.0254	108.861	365.131	94.6699
100.298	210.457	187.776	128.556			79.3368	81.9688	137.618	110.322
150.918	133.18	215.523	164.008			87.3957	67.2243	140.789	91.9611
127.594	353.319	765.605	189.499			84.4146	77.4804	448.206	96.8474
162.785	306.614	283.32	135.757			151.231	74.0801	183.413	81.1542
271.4	249.571	339.946	240.225			137.763	70.2404	147.23	94.2363
102.061	199.474	908.221	313.092			90.1171	114.925	370.242	86.1672
85.8091	239.583	269.059	269.131			71.1939	97.7537	219.692	86.9904
123.617	303.045	311.301	190.801			91.7337	82.4332	224.999	89.2367
142.166	320.669	670.81	280.566			101.211	73.852	265.619	149.268
130.391	116.189	599.829	122.638			83.6335	66.0484	255.387	101.553
181.893	141.179	613.932	152.151			94.1283	96.7045	274.477	96.6972
70.2685	202.484	579.596	159.201			66.8601	163.943	120.506	105.771
100.04	243.315	134.231	164.701			55.644	108.483	115.845	125.417
118.409	129.123	362.35	191.744			78.5932	77.8572	180.269	163.344
111.14	284.364	578.974	114.392			92.5631	94.9047	493.653	63.6257
134.292	237.24	437.667	286.46			89.3074	131.418	250.685	79.038
143.988	232.597	703.005	271.52			91.5827	87.976	290.778	102.406
192.507	158.568	250.069	149.529			115.102	91.1506	186.273	80.7667
126.889	283.859	258.144	155.076			102.17	103.072	192.824	73.0907
199.725	241.296	259.359	152.041			114.118	78.7661	158.825	92.6572
138.875	308.121	297.478	167.359			84.1013	198.196	279.075	58.4131
172.164	392.758	271.833	262.295			81.9437	108.477	213.305	76.6938
173.099	154.497	491.626	201.853			65.7248	109.815	250.052	70.2836
164.914	212.429	390.502	168.97			71.5995	124.364	247.247	106.49
167.61	262.077	846.729	118.339			87.2823	154.126	601.169	99.1958
185.174	232.075	706.167	145.379			120.661	124.085	212.162	78.308
145.527	163.162		171.45			80.0003	71.4762		106.595
152.75	195.951		183.361			72.8208	129.635		141.739
153.519	330.226		279.736			84.815	192.095		80.1301
146.841	236.651		191.84			99.5105	94.2133		112.81
222.38	124.955		318.037			96.226	100.854		81.8541
89.7553	179.439		167.339			51.0478	93.6438		88.6109
124.797	214.799		210.148			94.5432	118.27		83.6209
166.105	188.9		107.289			61.6251	115.548		95.8634
191.898	220.504		136.873			61.0374	148.698		87.4717
132.241	213.747		253.526			112.361	88.0219		100.093
153.791	139.456		137.722			89.7462	94.6674		115.983
77.0567	215.496		164.089			65.6656	89.1874		106.496
126.956	331.969		271.147			85.4192	108.577		212.424
138.347	222.218		227.313			105.906	118.862		131.528
126.512	276.244		131.293			87.4042	101.596		70.3576
140.08	212.516		175.148			83.1419	164.286		143.859
100.33	310.073		149.52			76.1585	76.7967		112.714
232.147	421.31		193.78			101.633	63.9394		110.396
242.392	232.93		136.242			55.2217	90.0929		97.7405
185.696	326.443		158.149			131.309	68.1262		104.993
138.673	194.836		183.714			94.7145	103.288		83.9939
114.463	209.134		126.187			76.702	73.7902		107.391
106.562	179.241		207.286			87.148	104.686		85.5563
135.367	224.02		295.839			77.4288	104.367		109.27
170.393	169.426		132.361			86.3125	81.7302		83.528
158.871	133.069		173.415			98.4185	128.752		98.0528
127.444	261.971		144.481			51.3968	131.78		95.4684
99.4253	159.48		120.303			58.7013	113.982		93.7179
112.881	137.606		118.995			91.9743	70.8261		102.528
151.991	156.733		131.756			127.527	92.4579		101.363
112.671	187.847		188.05			69.6099	125.011		87.3977
163.392	176.353		169.64			77.7564	141.216		89.4529
176.013			193.855			70.724			93.8621
117.83			271.369			101.509			99.4248
70.5184			131.991			61.6979			110.477
58.427			181.651			51.332			102.787
101.342			151.919			98.8498			82.503
110.744			150.139			102.046			87.1608
109.625			141.411			100.801			129.509
130.735			126.532			90.5557			106.285
183.494			179.667			100.607			127.678
245.603			113.035			111.722			89.1834
279.494			145.164			70.2886			103.854
93.55			282.016			91.9279			103.059
262.672			206.45			57.67			89.5394
115.582			146.206			53.3856			102.167
143.398			165.164			102.821			97.557
128.002			203.46			104.409			93.8782
142.157			220.687			100.25			91.349
112.8			142.152			94.9376			95.739
193.368			175.667			98.3028			95.7095
123.536			122.586			104.301			87.94
80.7757			85.6682			62.6377			73.1057
150.749			98.8367			122.237			76.0743
227.868						91.2623
214.721						82.2901
127.608						100.686
124.626						62.1413
104.832						55.6285
113.517						47.0987
325.866						36.7201
244.683						107.508
100.243						72.456
58.612						57.0488
137.832						45.2049
191.205						93.9796
225.792						97.5467
89.5089						86.5598
87.9975						77.8814
74.7944						50.76
70.6125						56.0456
222.937						95.1096
149.342						127.839
210.412						102.719
85.292						75.5617
137.951						104.953
159.897						113.165
110.788						83.9223
165.124						96.088
152.062						83.8897
86.0465						52.7228
221.5						102.241
166.983						88.6251
168.073						113.914
190.232						100.331
146.704						115.942
153.725						81.7942
91.8146						63.601
203.737						151.696
151.34						92.9698
92.631						51.9807
160.869						125.199
134.415						77.9966
184.966						71.7557
207.06						67.2381
153.746						86.6497

## Sheet: Fig 3m
VAPB	VAPB+HBSS		VAPB P56S
0.239032	0.235702		0.237611
0.24087	0.224963		0.216483
0.189826	0.222984		0.218652
0.260959	0.25251		0.185797
0.248765	0.252738		0.194887
0.248646	0.268272		0.235543
0.208341	0.212535		0.2353
0.2203	0.268627		0.243347
0.232913	0.204153		0.197705
0.235941	0.226097		0.190861
0.22426	0.255429		0.224125
0.25531	0.201686		0.210593
0.225104	0.245807		0.223537
0.224229	0.238236		0.241669
0.235575	0.180366		0.255351
0.269962	0.230995		0.235278
0.263188	0.23286		0.217402
0.27172	0.24277		0.278742
0.238256	0.247415		0.250537
0.237203	0.248135		0.258802
0.238256	0.281933		0.21348
0.242669	0.240965		0.225124
0.257198	0.235128		0.223638
0.255795	0.281317		0.207579
0.235039	0.247623		0.214449
0.22787	0.242668		0.232277
0.237068	0.271755		0.215595
0.250228	0.2574		0.221236
0.259508	0.242353		0.126391
0.29349	0.250665		0.144763
0.264483	0.261057		0.228544
0.179965	0.227129		0.15234
0.236624	0.237776		0.152646
0.228814	0.252893		0.13369
0.261162	0.214525		0.164907
0.27207	0.223028		0.235606
0.254684	0.209924		0.238218
0.278165	0.215765		0.23723
0.246743	0.21309		0.201176
0.251402	0.213964		0.227915
0.23987	0.187564		0.223536
0.271974	0.198634		0.242215
0.271974	0.202214		0.267113
0.210594	0.186448		0.249915
0.159964	0.209579		0.269874
0.201493	0.248648		0.222016
0.22416	0.221177		0.246447
0.260008	0.195547		0.204912
0.238752	0.202494		0.257424
0.224901	0.230581		0.277832
0.207326	0.22386		0.247414
0.220616	0.21805		0.294311
0.218359	0.22835		0.280633
0.251561	0.224273		0.256258
0.215244	0.203865		0.240619
0.215627	0.205206		0.235641
0.188709	0.212528		0.236304
0.218626	0.188025		0.235388
0.221345	0.221873		0.234303
0.204916	0.166761		0.218668
0.205538	0.238836		0.25599
0.217446	0.164289		0.228769
0.24488	0.260519		0.211912
0.243446	0.204285		0.224558
0.227107	0.173249		0.218925
0.222034	0.204317		0.257056
0.234927	0.243446		0.181638
0.254488	0.218217		0.213716
0.253262	0.195134		0.248896
0.228365	0.257639		0.266758
0.254899	0.195879		0.221108
0.229751	0.228064		0.213558
0.218939	0.21444		0.212216
0.176801	0.239462		0.22282
0.244207	0.245136		0.164095
0.243275	0.209152		0.224354
0.188371	0.25666		0.250654
0.188371	0.261315		0.246833
0.188371	0.199393		0.202254
0.188371	0.259044		0.231307
0.270247	0.252582		0.24801
0.239195	0.223782		0.217381
0.23894	0.243437		0.249836
0.196205	0.250966		0.219393
0.214705	0.25999		0.158955
0.222749	0.230991		0.173436
0.200864	0.246109		0.200796
0.2844	0.237658		0.229232
0.232535	0.229152		0.193596
0.264585	0.205124		0.252293
0.279849	0.169952		0.156138
0.285433	0.188528		0.218546
0.219337	0.182638		0.249783
0.259155	0.117125		0.228556
0.212533	0.18281		0.239412
0.259201	0.174898		0.244651
0.239525			0.274309
0.243325			0.251666
0.258245			0.211174
0.248037			0.270676
0.230939			0.24884
0.188741			0.228795
0.225374			0.251208
0.241599			0.25343
0.271705			0.226793
0.264881			0.23676
0.212306			0.257535
0.209086			0.246089
0.248526			0.256375
0.23041			0.236122
0.24459			0.234143
0.236744			0.25528
0.265893			0.250664
0.212075			0.243131
0.184929			0.26859
0.236016			0.200419
0.280792			0.227788
0.247086			0.135995
0.246127
0.153924
0.237989
0.253733
0.246246
0.244533
0.261164
0.262085
0.229302
0.251776
0.245152
0.285203
0.254456
0.253445
0.253445
0.275021
0.27441
0.231527
0.245796
0.216944
0.176266
0.237209
0.196868
0.258415
0.202525
0.20013
0.249083
0.231552
0.200927
0.233665
0.248093
0.222267
0.132655
0.182404
0.239597
0.247321
0.253892
0.282836
0.22899
0.266248
0.231957
0.240061
