# Supplementary material for: Motion of VAPB molecules reveals ER–mitochondria contact site subdomains
Source: Nature. 2024 Jan 24;626(7997):169–76. doi: 10.1038/s41586-023-06956-y (PMC10830423; doi:10.1038/s41586-023-06956-y)
Supplement: Supplementary file 10 — Source Data Fig. 4 [file 41586_2023_6956_MOESM10_ESM.xlsx]

## Sheet: Fig4f
VAPB Binding Dwell Times	VAPB P56S Dwell TImes	VAPB Complete Only
2.62366	1.45645	2.62366
2.15054	1.65968	2.15054
0.817204	2.47258	0.387097
2.15054	1.2629	0.537634
0.387097	3.14516	0.322581
0.301075	0.532258	1.2043
0.537634	0.314516	0.215054
0.55914	0.33871	0.193548
1.26882	0.774194	1.03226
0.322581	1.54839	0.236559
0.172043	0.41129	0.365591
0.580645	1.08871	0.532258
1.2043	1.26344	0.459677
0.215054	1.23656	1.30645
0.193548	0.537634	0.653226
0.172043	0.591398	1.01613
1.03226	0.215054	0.209677
0.236559	0.376344	0.451613
1.87097	0.268817	0.225806
1.26882	0.752688	0.451613
0.365591	1.20968	1.25806
1.24731	0.403226	1.67742
0.795699	1.82796	1.6129
0.532258	7.46774	0.451613
0.459677	5.45161	0.193548
1.30645	1.83871	1.29032
1.8871	1.77419	1.6129
2.20161	0.870968	1.16129
0.653226	12.8065	1.58065
0.604839	2	0.83871
0.33871	2.58065	2.1586
1.01613	6.25806	0.314516
1.23387	4.3871	1.20968
0.967742	1.59946	0.629032
0.943548	2.65323	0.41129
0.935484	0.33871	0.33871
0.677419	1.88172	0.865591
0.209677	4.61022	0.677419
0.306452	2.55914	1.05376
0.709677	5.75806	0.639785
0.451613	2.1828	0.376344
0.225806	1.80645	0.451613
0.451613	2.72581	0.564516
1.67742	0.580645	1.01613
1.09677	1.37097	0.489247
1.32258	1.74194	1.46774
0.354839	1.96774	0.489247
1.25806	1.85484	0.489247
1.35484	3.22581	0.413978
1.67742	2.12903	0.827957
1.6129	2.30645	0.188172
0.741935	2	0.715054
1.70968	1.67742	0.645161
1.87097	0.0483871	0.548387
2.41935	1.51613	0.752688
0.709677	1.06452	0.301075
0.451613	0.677419	0.639785
0.193548	0.483871	0.602151
2.45161	1.64516	1.05376
1	0.209677	1.35484
1.22581	0.5	0.865591
0.451613	1.54839	0.94086
1.29032	0.112903	0.376344
1.35484	0.322581	0.903226
1.6129	1.8871	1.01613
1.16129	0.467742	0.602151
1.58065	0.854839	0.715054
0.258065	0.290323	1.09677
0.806452	1.03226	1.12903
0.387097	0.612903	0.612903
0.83871	1.67742	1.79785
1.83871	0.322581	0.395699
2.3871	0.693548	1.84086
1.16129	0.209677	1.3871
1.85484	0.0645161	0.548387
2.1586	0.0806452	0.580645
3.04839	0.258065	0.591398
3.57527	0.306452	0.833333
1.54839	0.290323	0.672043
0.314516	2.43548	0.403226
1.20968	0.596774	0.510753
0.435484	0.532258	1.04839
0.629032	1.29839	0.510753
0.41129	0.129032	0.241935
0.33871	0.354839	0.483871
0.865591	0.935484	0.241935
1.58065	0.241935	0.188172
0.677419	2.09677	1.66667
1.05376	0.241935	0.537634
0.639785	0.435484	0.295699
1.27957	1.35484	0.349462
0.451613	0.145161	0.241935
0.827957	0.145161	0.456989
0.376344	0.564516	0.188172
0.451613	0.725806	0.403226
0.564516	0.290323	1.63978
0.790323	6.02419	0.537634
0.451613	2.6371	0.444086
0.602151	1.5	0.760215
1.43011	4.47581	1.13656
0.526882	4.33065	4.20968
1.01613	1.62097	0.33871
0.33871	4.76613	0.701613
0.489247	4.54839	0.774194
1.46774	6.96774	0.556452
0.489247	1.62581	0.580645
0.903226	2.33978	2.29839
1.54301	2.31398	1.8871
0.677419	4.13763	0.354839
1.54301	1.36774	0.709677
0.602151	1.88952	0.870968
0.677419	1.95968	0.645161
2.06989	2.53548	1.83871
0.489247	0.193548	1.16129
0.413978	0.48172	1.87097
0.827957	0.146237	0.419355
0.188172	0.253763	0.354839
0.715054	0.572043	0.290323
0.827957	0.933333	0.258065
0.827957	0.184946	0.16129
0.83871	1.54839	0.677419
0.645161	0.532258	0.419355
0.548387	1.52419	0.451613
0.413978	1.28226	0.516129
0.752688	2.51613	0.677419
0.526882	1.45161	0.806452
1.46774	6.48387	2.58065
0.301075	2.15054	0.870968
0.827957	3.25269	0.290323
0.639785	0.94086	1.35484
0.639785	2.76882	0.354839
0.790323	1.76613	0.580645
0.602151	1.16129	0.83871
1.05376	1.26344	1.45161
1.35484	1.84946	0.387097
0.865591	0.236559	0.629032
0.94086	1.42296	1.83871
0.376344	0.48061	0.580645
0.903226	1.04624	0.580645
1.01613	0.080914	1.8629
0.602151	0.380108	0.884409
0.715054	0.832258	1.35484
1.95161	1.24839	0.451613
1.09677	1.19516	3.3871
0.419355	0.430645	2.33333
0.322581	2.24032	1.80645
1.12903	0.903226	0.41129
0.612903	1.00538	0.895161
1.23656	0.331183	1.16129
4.16667	0.127957	0.822581
1.47957	0.195699	0.145161
1.79785	1.11398	1.1371
1.35914	4.23763	0.266129
0.395699	2.64516	0.241935
1.84086	3.80645	0.266129
2.45161	10.5376	0.508065
1.3871	2.36559	0.895161
0.548387	1.97581	0.314516
0.580645	0.301075	0.193548
0.591398	1.43011	0.290323
0.833333	4.53495	0.645161
1.6129	2.70968	0.516129
0.672043	1.81452	0.225806
0.672043	7.19086	0.258065
0.403226	2.91667	0.387097
0.967742	1.73387	1.06452
0.510753	1.58602	0.169355
1.04839	9.74731	0.241935
0.672043	0.263441	0.774194
1.02151	0.180645	0.33871
0.752688	1.7086	0.451613
0.591398	5.9207	0.33871
0.994624	4.0457	0.188172
0.725806	5.63172	0.526882
1.1828	0.739247	0.376344
0.510753	0.537634	0.602151
0.241935	1.5871	0.33871
0.241935	4.55161	0.112903
1.39785	2.92258	0.188172
0.483871	4.81935	0.263441
0.430108	1.34355	0.752688
0.241935	0.194624	0.263441
0.188172	0.458065	0.451613
1.66667	1.55699	0.150538
0.537634	1.84946	0.602151
0.295699	1.72258	0.602151
0.268817	4.03226	0.752688
0.349462	5.80645	1.27957
0.241935	2.13548	0.489247
1.63978	0.335484	1.27957
0.456989	1.52258	0.725806
0.188172	0.209677	0.677419
0.403226	0.903226	0.435484
1.63978	1.08065	0.222581
0.537634	1.06452	0.280645
1.45161	0.451613	0.348387
0.444086	0.387097	0.526882
1.44516	0.0806452	0.827957
0.760215	0.967742	0.376344
1.13656	2.67742	0.526882
1.79032	0.774194	1.12903
1.1371	0.645161	0.456989
1.40323	0.258065	0.16129
4.20968	0.854839	0.193548
1.8871	1.66129	0.354839
2.51613	2.64516	0.741935
0.33871	3.04839	0.354839
0.701613	5.44194	0.225806
1.83871	0.677419	0.0967742
2.75806	0.301075	0.645161
1.23387	0.504301	0.548387
1.52419	1.55806	0.83871
0.653226	2.31452	0.870968
0.774194	0.900538	1.35484
0.362903	3.48306	0.935484
0.556452	1.44688	1.34409
0.580645	1.76882	0.290323
1.45161	2.39785	0.806452
4.18548	2.18065	0.564516
1.95968	0.564516	1.12903
2.29839	0.451613	4.90323
1.47581	0.989247	1.48387
1.8871	0.408602	3.91398
2.75806	1.46237	0.790323
1.33065	0.666667	0.752688
1.45161	1.37634	0.865591
0.354839	0.215054	0.526882
0.322581	0.516129	0.752688
0.709677	0.731183	0.564516
0.870968	1.50538	0.94086
0.645161	0.860215	0.602151
1.83871	0.344086	1.65591
1.16129	0.494624	0.413978
1.87097	0.516129	0.639785
0.419355	0.774194	0.376344
1.58065	0.623656	0.376344
0.354839	0.0860215	0.225806
0.290323	2.04301	0.451613
0.258065	0.27957	0.290323
0.16129	0.795699	0.290323
0.677419	0.387097	0.225806
0.419355	0.258065	0.225806
0.451613	0.88172	0.419355
0.516129	0.731183	0.870968
0.677419	0.83871	0.548387
1.16129	0.580645	0.387097
0.806452	0.903226	0.387097
0.322581	1.6129	0.322581
0.483871	1.72043	0.774194
2.58065	2.51183	0.580645
0.870968	2.18495	0.193548
0.290323	2.3914	0.548387
0.709677	3.32043	1.03226
1.35484	3.1586	0.290323
0.290323	1.49194	0.677419
2.16129	0.188172	0.290323
0.354839	0.376344	0.290323
0.451613	0.280437	0.419355
0.193548	1.19993	0.290323
0.580645	0.696774	0.709677
0.83871	0.290323	0.870968
2.29032	1.77097	0.33871
1.54839	0.532258	0.301075
2.70968	0.909677	0.602151
1.45161	0.174194	0.526882
0.387097	0.106452	0.413978
0.629032	0.358065	0.715054
1.83871	0.106452	0.865591
0.580645	0.0483871	0.376344
0.580645	0.435484	2.14516
1.8629	0.164516	1.43011
2.82258	1.13226	0.639785
2.87634	0.56129	0.376344
2	0.241935	0.564516
1.45161	0.406452	0.263441
3.09677	1.05484	0.752688
0.884409	0.725806	0.33871
1.35484	0.803226	2.25806
0.451613	1.27742	0.169355
3.3871	0.367742	0.526882
4.32796	1.36452	3.01075
2.33333	1.17742	0.672043
1.69355	0.83871	0.403226
0.33871	1.41935	0.83871
1.19355	0.483871	0.83871
0.612903	0.806452	0.16129
1.80645	1	0.193548
1.58065	0.419355	0.580645
2.09677	0.580645	0.709677
0.41129	5.96774	2.55376
0.362903	3.87097	2.45161
0.895161	6.19355	0.33871
1.16129	1.52419	0.263441
0.822581	6.3629	0.526882
0.145161	2.05645	0.263441
1.1371	1.69355	0.188172
0.266129	2.75806	0.376344
0.241935	2.32258	0.13172
0.266129	2.49194	1.46774
0.508065	4.62097	0.134409
0.895161	2.19355	1.41129
0.314516	1.03226	0.564516
0.193548	1.39785	1.87097
0.290323	0.991935	0.387097
0.645161	0.193548	2.22581
0.516129	0.314516	2.29032
0.225806	0.193548	2.22581
0.258065	0.169355	0.403226
0.387097	1.35753	0.77957
1.51613	2.05645	0.860215
1.06452	1.9086	0.430108
1.83871	2.36559	3.11828
0.169355	2.04301	3.27957
0.532258	1.16935	3.54839
2.56452	0.349462	0.322581
0.556452	2.59301	0.591398
0.241935	2.06613	0.241935
0.774194	0.425806	0.537634
0.526882	1.74194	0.268817
0.489247	0.793548	0.295699
0.33871	0.541935	0.403226
0.451613	1.86774	0.672043
0.33871	2.84516	0.225806
1.01613	1.50484	0.903226
0.188172	1.50484	1.46774
0.413978	0.643548	0.903226
0.526882	1.75161	0.376344
0.376344	1.77419	0.790323
0.602151	8.77419	2.37634
0.33871	3.45161	0.225806
0.112903	1.43548	1.17204
0.188172	1.69742	0.193548
0.263441	2.93548	0.870968
0.752688	2.16129	0.0967742
0.263441	1.48387	3.77419
0.451613	2.83871	0.354839
0.903226	2	0.387097
0.978495	2.02957	0.322581
3.01075	3.46774	2.45161
0.150538	3.02796	0.290323
0.602151	2.42581	0.129032
0.602151	0.464516	0.645161
0.752688	0.713978	0.290323
1.27957	3.76774	0.258065
0.489247	2.35484	0.548387
1.3172	3.18548	1.70968
1.27957	2.40591	0.451613
0.564516	0.268817	0.483871
0.978495	0.16129	2.64516
0.725806	0.389785	2.32258
0.33871	3.21237	0.129032
0.677419	2.32527	0.290323
0.435484	0.564516	0.225806
0.464516	1.12903	0.516129
0.3	2.5	0.741935
0.222581	1.08065	0.225806
0.280645	1.93548	0.290323
0.348387	2.79032	0.354839
0.526882	1.3871	0.483871
0.827957	1.17742	0.225806
0.376344	2.96774	0.387097
0.526882	1.15323	1.03226
0.94086	1.41935	1.12903
0.752688	0.951613	0.419355
1.12903	1.01613	1.80645
0.456989	2	0.580645
0.77957	1.75806	0.516129
0.430108	2.06452	0.322581
0.419355	0.677419	2.35484
0.16129	4.74194	0.225806
0.193548	1.65968	0.354839
0.354839	0.980645	1.73118
0.741935	2.61935	4.8871
0.354839	1.6578	0.653226
0.225806	1.22312	3.72581
0.0967742	2.74731	5.46774
0.419355	0.208065	1.1371
0.645161	2.39516	0.483871
0.548387	4.01613	0.419355
0.83871	3.10753	1.51613
0.870968	1.95699	0.322581
1.35484	3.72581	0.225806
0.935484	2.20161	0.290323
1.34409	5.38172	0.806452
0.290323	4.06452	0.193548
0.806452	1.41129	0.290323
0.564516	1.95699	0.258065
1.12903	2.64032	0.774194
4.90323	1.51667	0.354839
1.48387	1.76882	0.258065
1.58065	0.602151	0.16129
0.752688	0.752688	0.225806
3.91398	0.395161	0.774194
1.01613	0.188172	0.83871
0.715054	1.95699	0.451613
1.58065	1.41129	0.0967742
0.790323	2.54032	0.870968
0.752688	3.25538	0.516129
2.63253	3.31183	0.290323
0.865591	1.82527	1.06452
0.526882	2.91667	0.419355
0.752688	3.78226	0.645161
0.564516	0.435484	0.774194
0.94086	0.370968	1.51613
0.602151	0.16129	0.645161
0.33871	0.241935	1
0.489247	1.30645	0.290323
1.65591	2.22581	0.645161
0.413978	3.25806	0.193548
0.639785	2.16129	0.16129
0.376344	0.903226	3.32258
0.225806	1.29839	1.16129
0.376344	0.451613	0.526882
3.70968	1.05376	0.387097
0.612903	1.39247	0.548387
0.225806	0.263441	0.322581
0.451613	0.188172	0.258065
0.290323	0.696237	0.16129
0.290323	1.46774	1.64516
0.225806	2.25806	1.63978
0.225806	1.99462	1.64946
0.419355	2.80376	2.1129
0.870968	0.612903	0.639785
0.322581	1.96774	1.84409
0.548387	0.903226	2.37097
0.387097	0.129032	1.65591
0.387097	0.354839	0.865591
0.322581	2.6129
0.774194	0.967742
0.580645	1.06452
0.193548	0.612903
0.258065	1.22581
0.548387	3
1.03226	0.612903
0.290323	0.709677
0.677419	0.967742
0.290323	0.612903
0.290323	0.774194
0.419355	2
0.290323	0.548387
0.709677	1.06452
0.870968	0.612903
1.03226	0.645161
0.301075	3.41935
0.33871	3.6129
0.451613	4.29032
0.301075	2.67742
0.602151	5.35484
0.526882	1.53226
0.526882	1.29032
0.413978	1.72581
0.263441	3.91935
0.715054	2.87097
0.865591	3.72581
0.376344	0.790323
2.14516	0.602151
1.12903	0.602151
1.43011	0.301075
0.639785	0.357527
0.639785	2.10753
0.188172	0.508065
3.65054	1.67473
0.451613	1.54301
0.376344	3.0672
0.564516	1.48656
0.263441	1.97581
0.526882	0.827957
0.752688	1.88172
0.715054	0.602151
0.33871	0.997849
2.2957	2.67097
2.25806	1.54839
0.169355	1.03306
0.526882	0.135484
3.01075	0.78871
2.01613	0.561828
0.672043	2.27151
0.833333	1.45161
0.403226	0.532258
0.83871	0.290323
0.83871	0.225806
0.16129	1.40591
0.193548	2.33065
0.322581
0.580645
0.709677
0.645161
2.55376
2.45161
2.22043
0.33871
0.263441
0.526882
0.263441
0.188172
0.376344
0.752688
3.22581
2.41935
0.13172
1.46774
5.06183
1.55914
0.134409
1.41129
3.1586
3.3871
0.564516
1.96237
1.87097
0.387097
2.22581
2.29032
3.64516
3.90323
1.93548
2.3871
2.22581
3.64516
3.96774
0.403226
0.77957
0.860215
0.430108
3.11828
3.36022
3.27957
3.54839
0.0268817
2.06989
4.81613
2.04032
1.39785
2.41935
0.322581
0.591398
0.241935
0.537634
0.268817
1.04839
0.349462
0.295699
0.403226
0.672043
2.29194
1.89677
1.30215
0.485484
0.903226
0.639785
0.225806
0.33871
0.903226
1.46774
1.43011
0.978495
1.0914
0.903226
0.978495
0.376344
0.790323
2.37634
0.225806
1.17204
1.68387
1.72258
6.1129
0.193548
0.870968
0.0967742
2.19355
3.77419
0.354839
0.387097
0.419355
0.322581
2.45161
0.290323
0.129032
0.645161
0.290323
0.258065
0.548387
1.70968
0.451613
0.483871
0.451613
0.483871
2.64516
1.93548
1.87097
0.258065
2.32258
0.129032
0.290323
0.225806
1.19355
0.483871
0.516129
0.741935
0.451613
1.48387
0.225806
0.290323
0.16129
0.354839
0.483871
0.225806
0.774194
0.387097
1.03226
1.12903
0.419355
1.3871
1.80645
0.580645
0.258065
0.516129
0.322581
2.35484
3.48387
0.225806
0.354839
1.35484
1.83871
1.32258
1.83871
1.73118
4.8871
0.314516
0.653226
3.72581
5.46774
1.1371
0.483871
0.419355
1.51613
0.83871
1.35484
0.322581
0.225806
0.290323
0.806452
0.193548
0.290323
0.258065
0.774194
0.354839
0.258065
0.16129
0.645161
0.612903
0.903226
0.225806
0.806452
1.19355
0.774194
0.83871
0.129032
0.451613
0.0967742
1.54839
0.870968
0.516129
0.290323
1.06452
0.419355
0.645161
0.774194
1.77419
1.70968
2.67742
1.51613
2.48387
0.645161
1
0.290323
0.645161
0.193548
0.16129
3.32258
1.16129
0.451613
0.612903
3.89247
9.2043
4.8172
8.10753
1.44086
1.76344
0.526882
1.27957
2.03226
3.46237
2.86022
4.51613
0.129032
0.387097
0.548387
0.322581
0.258065
0.258065
0.16129
0.290323
0.806452
1.64516
2.63441
2.17204
1.46237
1.63978
3.70968
3.03763
1.1828
1.77419
1.85484
1.92204
1.35753
2.04301
1.53226
1.35484
1.64946
1.85484
2.1129
0.639785
1.84409
2.70968
2.37097
2.10753
1.65591
0.564516
0.865591
3.80108
2.67204
3.34946

## Sheet: Fig4g
CDF					Normalized Histogram
Bin Center	VAPB Binding Dwell Times	VAPB P56S Dwell TImes			Bin Center	VAPB Binding Dwell Times	VAPB P56S Dwell TImes
0	0.0013624	0.00414079			0	1.21951	6.89655
0.1	0.0163488	0.0351967			0.1	13.4146	51.7241
0.2	0.0912807	0.0910973			0.2	67.0732	93.1034
0.3	0.202997	0.151139			0.3	100	100
0.4	0.288828	0.198758			0.4	76.8293	79.3103
0.5	0.386921	0.250518			0.5	87.8049	86.2069
0.6	0.464578	0.302277			0.6	69.5122	86.2069
0.7	0.509537	0.331263			0.7	40.2439	48.2759
0.8	0.576294	0.364389			0.8	59.7561	55.1724
0.9	0.615804	0.395445			0.9	35.3659	51.7241
1	0.644414	0.426501			1	25.6098	51.7241
1.1	0.666213	0.451346			1.1	19.5122	41.3793
1.2	0.692098	0.47619			1.2	23.1707	41.3793
1.3	0.712534	0.496894			1.3	18.2927	34.4828
1.4	0.742507	0.534161			1.4	26.8293	62.069
1.5	0.775204	0.581781			1.5	29.2683	79.3103
1.6	0.79564	0.600414			1.6	18.2927	31.0345
1.7	0.811989	0.63354			1.7	14.6341	55.1724
1.8	0.833787	0.664596			1.8	19.5122	51.7241
1.9	0.855586	0.681159			1.9	19.5122	27.5862
2	0.866485	0.716356			2	9.7561	58.6207
2.1	0.874659	0.732919			2.1	7.31707	27.5862
2.2	0.888283	0.753623			2.2	12.1951	34.4828
2.3	0.899183	0.772257			2.3	9.7561	31.0345
2.4	0.910082	0.79089			2.4	9.7561	31.0345
2.5	0.918256	0.805383			2.5	7.31707	24.1379
2.6	0.927793	0.824017			2.6	8.53659	31.0345
2.7	0.933243	0.838509			2.7	4.87805	24.1379
2.8	0.93733	0.850932			2.8	3.65854	20.6897
2.9	0.940054	0.861284			2.9	2.43902	17.2414
3	0.945504	0.869565			3	4.87805	13.7931
3.1	0.948229	0.875776			3.1	2.43902	10.3448
3.2	0.950954	0.884058			3.2	2.43902	13.7931
3.3	0.955041	0.89441			3.3	3.65854	17.2414
3.4	0.959128	0.89648			3.4	3.65854	3.44828
3.5	0.963215	0.902692			3.5	3.65854	10.3448
3.6	0.967302	0.904762			3.6	3.65854	3.44828
3.7	0.972752	0.908903			3.7	4.87805	6.89655
3.8	0.975477	0.915114			3.8	2.43902	10.3448
3.9	0.979564	0.919255			3.9	3.65854	6.89655
4	0.980926	0.925466			4	1.21951	10.3448
4.1	0.980926	0.929607			4.1	0	6.89655
4.2	0.985014	0.931677			4.2	3.65854	3.44828
4.3	0.986376	0.935818			4.3	1.21951	6.89655
4.4	0.986376	0.937888			4.4	0	3.44828
4.5	0.987738	0.944099			4.5	1.21951	10.3448
4.6	0.987738	0.950311			4.6	0	10.3448
4.7	0.987738	0.952381			4.7	0	3.44828
4.8	0.990463	0.956522			4.8	2.43902	6.89655
4.9	0.993188	0.956522			4.9	2.43902	0
5	0.993188	0.956522			5	0	0
5.1	0.99455	0.956522			5.1	1.21951	0
5.2	0.99455	0.956522			5.2	0	0
5.3	0.99455	0.956522			5.3	0	0
5.4	0.99455	0.962733			5.4	0	10.3448
5.5	0.995913	0.964803			5.5	1.21951	3.44828
5.6	0.995913	0.966874			5.6	0	3.44828
5.7	0.995913	0.966874			5.7	0	0
5.8	0.995913	0.971014			5.8	0	6.89655
5.9	0.995913	0.973085			5.9	0	3.44828
6	0.995913	0.977226			6	0	6.89655
6.1	0.997275	0.977226			6.1	1.21951	0
6.2	0.997275	0.979296			6.2	0	3.44828
6.3	0.997275	0.981366			6.3	0	3.44828
6.4	0.997275	0.983437			6.4	0	3.44828
6.5	0.997275	0.985507			6.5	0	3.44828
6.6	0.997275	0.985507			6.6	0	0
6.7	0.997275	0.985507			6.7	0	0
6.8	0.997275	0.985507			6.8	0	0
6.9	0.997275	0.985507			6.9	0	0
7	0.997275	0.987578			7	0	3.44828
7.1	0.997275	0.987578			7.1	0	0
7.2	0.997275	0.989648			7.2	0	3.44828
7.3	0.997275	0.989648			7.3	0	0
7.4	0.997275	0.989648			7.4	0	0
7.5	0.997275	0.991718			7.5	0	3.44828
7.6	0.997275	0.991718			7.6	0	0
7.7	0.997275	0.991718			7.7	0	0
7.8	0.997275	0.991718			7.8	0	0
7.9	0.997275	0.991718			7.9	0	0
8	0.997275	0.991718			8	0	0
8.1	0.998638	0.991718			8.1	1.21951	0
8.2	0.998638	0.991718			8.2	0	0
8.3	0.998638	0.991718			8.3	0	0
8.4	0.998638	0.991718			8.4	0	0
8.5	0.998638	0.991718			8.5	0	0
8.6	0.998638	0.991718			8.6	0	0
8.7	0.998638	0.991718			8.7	0	0
8.8	0.998638	0.993789			8.8	0	3.44828
8.9	0.998638	0.993789			8.9	0	0
9	0.998638	0.993789			9	0	0
9.1	0.998638	0.993789			9.1	0	0
9.2	1	0.993789			9.2	1.21951	0
9.3	1	0.993789			9.3	0	0
9.4	1	0.993789			9.4	0	0
9.5	1	0.993789			9.5	0	0
9.6	1	0.993789			9.6	0	0
9.7	1	0.995859			9.7	0	3.44828
9.8	1	0.995859			9.8	0	0
9.9	1	0.995859			9.9	0	0
10	1	0.995859			10	0	0
10.1	1	0.995859			10.1	0	0
10.2	1	0.995859			10.2	0	0
10.3	1	0.995859			10.3	0	0
10.4	1	0.995859			10.4	0	0
10.5	1	0.99793			10.5	0	3.44828
10.6	1	0.99793			10.6	0	0
10.7	1	0.99793			10.7	0	0
10.8	1	0.99793			10.8	0	0
10.9	1	0.99793			10.9	0	0
11	1	0.99793			11	0	0
11.1	1	0.99793			11.1	0	0
11.2	1	0.99793			11.2	0	0
11.3	1	0.99793			11.3	0	0
11.4	1	0.99793			11.4	0	0
11.5	1	0.99793			11.5	0	0
11.6	1	0.99793			11.6	0	0
11.7	1	0.99793			11.7	0	0
11.8	1	0.99793			11.8	0	0
11.9	1	0.99793			11.9	0	0
12	1	0.99793			12	0	0
12.1	1	0.99793			12.1	0	0
12.2	1	0.99793			12.2	0	0
12.3	1	0.99793			12.3	0	0
12.4	1	0.99793			12.4	0	0
12.5	1	0.99793			12.5	0	0
12.6	1	0.99793			12.6	0	0
12.7	1	0.99793			12.7	0	0
12.8	1	1			12.8	0	3.44828
