# Supplementary material for: Motion of VAPB molecules reveals ER–mitochondria contact site subdomains
Source: Nature. 2024 Jan 24;626(7997):169–76. doi: 10.1038/s41586-023-06956-y (PMC10830423; doi:10.1038/s41586-023-06956-y)
Supplement: Supplementary file 11 — Source Data Extended Data Fig. 1 [file 41586_2023_6956_MOESM11_ESM.xlsx]

## Sheet: Fig S1d
sptPALM	FIB-SEM	Size (in 3D)
692.01	318.656	537
399.06	139.112	552		Note: Same data as Fig. 1i
252.45	363.96	914
190.65	173.072	650
256.17	104.112	386
205.77	47.744	1005
167.61	282.128	396
123.06	104.272	278
386.61	99.168	249
290.46	70.664	396
166.62	179.4	270
151.29	104.472
450.09	786.024	380
297.87	354.344	425
333.39	211.152	465
240.6	58.272	406
492.84	68.848	90
327.84	48.528	434
444.03	478.72	196
268.41	249.2	218
474.3	106.408	199
384.15	55.904	293
135.42	640.456	265
101.55	223.296
135.42	565.088	176.8
101.55	335.704	145
297.06	439.472	138
189.03	266.824	318
254.04	393.64	385
212.01	181.344	636
166.62	58.736	199
151.29	45.784	87
388.62	443.232	335
303.72	170.248	106
167.61	440.464	95
123.06	353.72	221
366.6	512.536	57
321.96	179.656	243
305.1		170
285.45
325.74		172
133.68		146
386.4		65
302.49		140
145.47		152
110.28		458
283.47		95
258.72		45
139.77		86
122.97		50
237.66		32
115.71		114
101.55		50
101.55		61
415.29		109
281.46
336.84
244.95
135.42
101.55
170.76
114.09
299.55
229.53
101.55
101.55
360.12
254.55
379.71
250.5
266.91
141.66
191.61
185.37
261.57
192.75
461.16
300.66
386.37
290.64
321.69
245.79
160.47
128.55
589.08
342.36
704.94
274.71
101.55
101.55
747.84
430.56
288.51
214.47
274.29
183.81
461.85
200.97
101.55
67.71
225.48
167.7
289.32
194.07
516.03
302.01
166.5
130.77
199.59
155.01
258.78
168.27
269.46
165.84
219.48
182.73
169.26
101.55
546.78
341.61
446.85
171.81
227.55
196.41
254.31
202.77
139.77
122.97
277.38
243.75
600.3
351.24
101.55
101.55
225.06
213.87
166.5
130.77
404.34
269.25
416.88
175.92
340.02
249.39
101.55
101.55
1195.92
785.7
101.55
101.55
345.27
232.32
167.61
123.06
329.55
166.89
223.2
179.7
308.76
270.93
333.3
257.85
497.52
292.5
350.04
301.17
552.87
261.15
101.55
101.55
206.1
172.35
204.09
151.62
187.71
152.61
160.47
128.55
101.55
101.55
169.26
101.55
101.55
101.55
589.11
126.42
218.28
152.22
101.55
101.55
324.78
172.89
139.77
122.97
259.71
185.31
505.5
444.3
197.16
127.86
394.74
188.7
332.28
286.23
354.96
225.99
203.61
146.31
336.48
316.74
654.66
204.81
186.36
122.97
199.02
132.42
212.22
183.6
287.73
219.03
296.85
135.12
101.55
101.55
512.88
288.21
324
166.23
297.66
265.62
206.25
138.9
228.42
185.64
203.61
146.31
481.74
309.24
242.25
222.3
135.42
135.42
101.55
101.55
135.42
101.55
438.72
232.47
226.71
121.32
221.52
191.4
193.53
159.87
228.36
160.56
335.1
242.79
390.18
323.07
166.62
151.29
135.42
135.42
139.77
122.97
380.91
303.84
232.26
172.68
135.42
101.55
166.5
130.77
162.99
161.7
167.61
123.06
169.26
101.55
434.61
305.85
391.23
237.24
264.18
221.22
354.99
174.3
135.42
101.55
204.09
151.62
252.3
149.88
201.21
113.91
1928.49
454.56
135.42
101.55
170.76
114.09
169.26
135.42
318.57
136.68
164.07
153.66
414.57
199.02
355.14
238.77
199.02
132.42
170.76
114.09
174.57
105.03
275.28
133.2
135.42
101.55
398.13
256.17
167.61
123.06
155.13
155.13
135.42
101.55
458.28
362.55
178.02
148.05
414.12
301.62
135.42
101.55
246.57
213.78
322.23
270.27
340.92
292.41
316.71
260.52
169.26
101.55
293.43
273.39
313.95
284.7
411.39
378.81
219.48
182.73
301.77
269.61
290.46
268.29
201.54
159.21
250.92
223.77
197.16
127.86
397.89
362.85
243.06
141.45
817.29
417.81
446.61
195
574.2
343.26
408.42
227.28
260.16
167.4
602.34
456.57
139.77
122.97
329.49
229.53
101.55
101.55
391.71
342.27
328.77
296.25
294.36
249.15
229.35
219.84
194.76
188.28
247.47
222.27
135.42
101.55
135.42
135.42
255.3
148.11
273.72
205.14
483.48
284.43
258.96
163.74
192.33
154.89
358.11
239.97
494.31
210.96
286.59
203.94
310.77
184.38
247.44
185.25
363.9
270.81
357.51
198.72
616.14
399.87
166.5
130.77
197.76
197.01
241.77
170.61
668.85
299.82
198.87
121.02
455.97
311.64
101.55
101.55
543.06
341.82
404.13
357.27
600.33
267.24
195.87
175.5
262.83
213.63
465.33
379.23
467.16
313.98
237.24
183.54
299.85
175.8
652.98
272.01
503.31
295.98
