# Supplementary material for: Motion of VAPB molecules reveals ER–mitochondria contact site subdomains
Source: Nature. 2024 Jan 24;626(7997):169–76. doi: 10.1038/s41586-023-06956-y (PMC10830423; doi:10.1038/s41586-023-06956-y)
Supplement: Supplementary file 12 — Source Data Extended Data Fig. 2 [file 41586_2023_6956_MOESM12_ESM.xlsx]

## Sheet: Fig S2b
	MitoCS # per 100 um2			OtherCS # per 100 um2
	0.715256			2.86103
	0.715256			3.09944
	0.476838			0.476838
	0.476838			0.953675
	1.19209			0.476838
	3.8147			2.14577
	0.715256			0.238419
	2.14577			0.715256
	1.43051			0.715256
	0.476838			1.19209
	0			0.715256
	1.19209			1.19209
	0.238419			0.715256
	1.19209			2.38419
	0.715256			5.24521
	4.29154			3.09944
	0.953675			1.66893
	4.76838			0.953675
	1.19209			1.19209
	2.14577			1.66893
	3.33786			1.19209
	0.476838			1.19209
	3.57628			0.953675
	1.90735			0

## Sheet: Fig S2c
	% of CS at Mito by cell
VAPB
20
18.75
50
33.3333
71.4286
64
75
75
66.6667
28.5714
0
50
25
33.3333
12
58.0645
36.3636
83.3333
50
56.25
73.6842
28.5714
78.9474
100

## Sheet: Fig S2d
MitoCS	OtherCS
0.03004	0.099443
0.037297	0.104545
0.087023	0.033188
0.021844	0.090909
0.134014	0.031102
0.095446	0.056306
0.058768	0.009906
0.28159	0.03737
0.035267	0.033543
0.002866	0.027
0	0.035022
0.014955	0.028194
0.014912	0.009141
0.015156	0.039333
0.007955	0.069501
0.084701	0.049328
0.046052	0.04183
0.090177	0.029118
0.022292	0.059121
0.137981	0.085128
0.101767	0.043565
0.029544	0.051878
0.266591	0.030883
0.257133	0

## Sheet: Fig S2e
ME coefficient by cell		Histogram
-0.519869
-0.447625		Bin Center	# values
0.418651		-1	2
-0.619277		-0.8	0
0.634359		-0.6	2
0.229204		-0.4	3
0.773244		-0.2	2
0.87709		0	2
0.0217671		0.2	4
-0.974043		0.4	3
		0.6	1
-0.275385		0.8	2
0.21256		1	1
-0.414183
-0.941327
0.234794
0.0417652
0.490933
-0.423591
0.209746
0.36847
-0.244508
0.936132
