# Supplementary material for: Motion of VAPB molecules reveals ER–mitochondria contact site subdomains
Source: Nature. 2024 Jan 24;626(7997):169–76. doi: 10.1038/s41586-023-06956-y (PMC10830423; doi:10.1038/s41586-023-06956-y)
Supplement: Supplementary file 13 — Source Data Extended Data Fig. 3 [file 41586_2023_6956_MOESM13_ESM.xlsx]

## Sheet: Fig S3c
ER VAPB	ERMCS VAPB
0.089385	0.6278
0.083871	0.3978
0.218182	0.8929
0.03125	0.1667
0.210526	0.6533
0.254098	0.2394
0.084112	0.7222
0.48	0.7889
0.117978	0.5377
0.016949	0.75
0.017606	0.1792
0.027668	0.5385
0.042105	0.3707
0.049107	0.499
0.227586	0.3633
0.074627	0.5038
0.304965	0.3565
0.042017	0.1119
0.155556	0.6672
0.285714	0.3163
0.061224	0.75
0.425806	0.514
0.565217	0.7219

## Sheet: Fig S3d
Bin Center	Interaction Probability	Single Cell
0	17	2
0.1	15	0
0.2	23	8
0.3	20	2
0.4	11	2
0.5	16	2
0.6	9	1
0.7	10	1
0.8	11	0
0.9	8	2
1	20	0

## Sheet: Fig S3e
	Number of Trajectories	VAPB	VAPB at CS
	179	0.089385	0.6278
	155	0.083871	0.3978
	55	0.218182	0.8929
	32	0.03125	0.1667
	38	0.210526	0.6533
	122	0.254098	0.2394
	107	0.084112	0.7222
	50	0.48	0.7889
	178	0.117978	0.5377
	177	0.016949	0.75
	90	0.011111
	284	0.017606	0.1792
	253	0.027668	0.5385
	190	0.042105	0.3707
	224	0.049107	0.499
	145	0.227586	0.3633
	134	0.074627	0.5038
	141	0.304965	0.3565
	119	0.042017	0.1119
	135	0.155556	0.6672
	49	0.285714	0.3163
	49	0.061224	0.75
	155	0.425806	0.514
	46	0.565217	0.7219
