# Supplementary material for: Motion of VAPB molecules reveals ER–mitochondria contact site subdomains
Source: Nature. 2024 Jan 24;626(7997):169–76. doi: 10.1038/s41586-023-06956-y (PMC10830423; doi:10.1038/s41586-023-06956-y)
Supplement: Supplementary file 14 — Source Data Extended Data Fig. 7 [file 41586_2023_6956_MOESM14_ESM.xlsx]

## Sheet: Fig S7c
ER tubules	ERMCS
0.0533134	0.35376
0.0992015	0.495102
0.0497536	0.512642
0.0827723	0.612253
0.0886674	0.224743
0.657477758*	0.249838
0.10166	0.598172
0.0538575	0.287805
0.105585	0.440047
0.0797071	0.327169
0.0726114	0.660415
0.152366
0.0777074	-0.217654
0.0458898	-0.0911829
0.0753309	-0.0957915
0.0594833
0.0687783
0.0685356	0.281019
0.0713085	0.186934
0.0792057	0.59331
	0.277103
0.0867327	0.218831
0.0583685	0.277132
0.0837522	0.833032
0.230913	0.301388
0.0563243	0.309153
0.0647836	0.278679
0.112752
0.0974893	-0.104303
0.0454541
0.0709662
0.0640044
0.897272606*
0.0600626
0.0371565
0.0534462
0.071422
0.0604751
0.0588371
0.0622626
0.0372895
0.0294788

## Sheet: Fig S7d
		ER volume 1	ER volume 1	ER volume 1	ER volume 1	ER volume 1	ER volume 2	ER volume 2	ER volume 2	ER volume 2	ER volume 2	ERMCS Volume 1					ERMCS Volume 2
CS_1	0											-1.95069
CS_2	0											-1.63332
CS_3_tip	-4.00256											-1.67177
CS_3_int	0											-4.44959
CS_4	0											-3.47464
CS_5	0											10.4394
CS_6	0											-2.27247
CS_7	10.967											-3.05651
CS_7b	4.59445											-1.51419
CS_11	-2.82678											-2.01979
CSe_1a	-1.68546																-3.55847
CSe_1b	-1.68546																-5.3496
CSe_2	0																0
CSe_3	0																-3.60881
CSe_4	-4.56976																-3.60841
CSe_5	0																-1.20044
CSe_6	-3.31796																9.58745
CSe_7a	0																-3.23468
CSe_7b	0																-3.58835
Ctrl_1	0	18.757	10.0805	20.099	12.0813	11.2781
Ctrl_2	1.52096	9.83671	18.5675	9.47105
Ctrl_3	0	12.5459	13.7719	6.56314
Ctrl_4	0
Ctrl_5	0	12.8688	21.7913	13.2748	16.8114
Ctrl_6	0	14.5395	14.5909	14.0236	12.6253
Ctrl_1	0						11.5297	17.1325	11.94
Ctrl_2	0						4.33063	17.7543	15.436
Ctrl_3	0						8.86902	10.2575	22.0002	14.0912	15.6239
Ctrl_5	1.11449						16.6493	26.9132	18.7104
Ctrl_6	0						14.0013	16.5357	16.9961
Ctrl_7	0						16.061	26.8172	33.9227

## Sheet: Fig S7f
ER (vol. 1)	ERMCS (vol. 1)		ER (vol. 2)	ERMCS (vol. 2)
0.0014025	0.0118155		0.710227	0.0139271
0.0126514	0.0111408		0.632112	0.0133959
0.0152409	0.0109972		0.704535	0.015434
0.0143601	0.0116168		0.605527	0.0157786
0.0149442	0.0113835		0.555946	0.0154045
0.0148198	0.0113011		0.543356	0.0145579
0.0145159	0.0115231		-0.0038206	0.0143367
0.0143662	0.0111148		-0.000576953	0.0156936
0.014085	0.0108962		-0.00576606	0.0150681
0.0142137	0.01068		-0.00436831	0.0150813
0.0126681	0.0111859		-0.0040332	0.0138483
0.0135381	0.0108373		-0.00388139	0.0140792
0.0119072	0.0104109		0.00278794	0.0129738
0.0121219	0.0104656		0.00305964	0.0120907
0.0125014	0.0107065		0.000639737	0.011393
0.0130291	0.0107914		0.00277077	0.012649
0.015027	0.0105461		-0.00176611	0.0137072
0.0138359	0.0106911		0.00170284	0.0110678
0.0157836	0.00861335		0.00263158	0.0114496
0.0152768	0.00808646		0.00334474	0.0136686
0.0141577	0.0103927		-0.000119272	0.0129594
0.0148835	0.00985947		0.000382415	0.013699
0.0131492	0.00879582		0.00153829	0.0131204
0.0144163	0.00817159		0.00135694	0.0143888
0.0115183	0.0103592		0.0022019	0.01573
0.0129221	0.00987505		0.00245751	0.01322
0.0100682	0.00898143		0.00111215	0.0159325
0.0107657	0.00829519		0.00202736	0.0145292
0.0150509	0.00910536		0.00128026	0.0152561
0.0122103	0.010281		0.00340957	0.0150455
0.0164359	0.00991614		-0.000297082	0.0152844
0.0156159	0.0102576		0.000970878	0.0153456
0.0149952	0.00960998		0.00118701	0.0160931
0.0153983	0.00965823		0.00214345	0.0165847
0.0105953	0.0100889		0.000946328	0.0172191
0.012121	0.0101459		0.00214927	0.0172403
0.0118226	0.0103192		0.00683004	0.0164634
0.0137642	0.00983885		0.00801422	0.0162329
0.01279	0.010201		0.00406504	0.0175348
0.0116511	0.0103396		0.00606057	0.0169508
0.0128876	0.0100894		-0.000485697	0.016628
0.0112626	0.00982608		-0.00190807	0.0153425
0.0111477	0.00410303		-0.011565	0.0151772
0.0120289	0.00390116		-0.00608284	0.0166391
0.00702105	0.00558856		0.00293743	0.0173883
0.00989536	0.00491472		0.00243198	0.0165492
0.0143289	0.00481989		0.00689057	0.0148378
0.0138408	0.00665364		0.00594724	0.0145747
0.0135058	0.00624656		-0.0111982	0.0172598
0.0125455	0.00579587		-0.00548643	0.016173
0.00651499	0.00581749		0.00288727	0.0165983
0.00802806	0.00713918		0.0057321	0.0151222
0.00464956	0.00681665		-0.00326337	0.0167797
0.00695292	0.00680485		-0.00035968	0.016134
0.016524	0.00720145		0.0071761	0.0139864
0.0168832	0.00820275		0.00778621	0.0172925
0.00443013	0.00736733		-0.000457386	0.0170587
0.00616598	0.00838183		-1.62005e-05	0.0164492
0.00318677	0.00802604		-0.00645974	0.0152176
0.00532178	0.00846671		-0.00198443	0.0150867
0.0175795	0.00920147		0.00622202	0.0143381
0.0167643	0.0100415		0.00489032	0.0129752
0.017813	0.00921191		-0.00743364	0.0105577
0.0168495	0.00982741		-0.00381372	0.0127727
0.00312749	0.0102038		0.00486156	0.0115547
0.00498874	0.00907902		0.0066235	0.0114644
0.00226677	0.00935439		0.00616261	0.0107752
0.00432307	0.00902797		0.00724178	0.0107995
0.0199747	0.00940971		-0.00220772	0.00984574
0.019853	0.0030088		0.00277306	0.0118823
0.0182651	0.00319693		0.00503172	0.0111554
0.017669	0.00396388		0.00443644	0.00998241
0.00208877	0.00418075		0.00550817	0.00923252
0.0036323	0.00493641		0.00809198	0.0118573
0.000198453	0.00504941		0.00388207	0.0108663
0.002678	0.00593743		0.00436828	0.00965642
0.0221516	0.00560092		0.00565163	0.00930841
0.020979	0.00568559		0.00493361	0.0114354
-0.000369101	0.00667209		0.00617594	0.0106827
0.00124441	0.00762546		0.0046134	0.00987821
0.0226492	0.00650457		0.00768043	0.010504
0.0203457	0.00715373		0.0104391	0.0111412
0.000582712	0.00807687		0.0076537	0.00996511
0.00148313	0.00746928		0.0103852	0.0125963
-0.0045443	0.00732995		0.000878622	0.0125684
-0.00044079	0.00972893		0.000632385	0.0110036
0.0216942	0.00982813		0.00101946	0.010794
0.0194204	0.00971973		0.00183669	0.014168
-0.0076841	0.00925964		0.00213629	0.0142556
-0.00719504	0.009596		0.00196721	0.0124659
-0.0064347	0.00992851		0.00592174	0.0122657
-0.0059473	0.00826244		0.00584364	0.0158072
0.020218	0.00875211		0.00579548	0.0159347
0.0184311	0.00882568		0.00605975	0.0141965
0.0208468	0.00845088		0.00441295	0.0139705
0.0191006	0.0101063		0.0057815	0.0171157
-0.00843901	0.0101828		0.00250679	0.0172565
-0.00726992	0.00234439		0.0038235	0.0158795
0.0206861	0.00291301		0.00220499	0.0155947
0.0187563	0.00343425		0.0026595	0.0176881
-0.00908469	0.00392471		0.00140056	0.0163792
-0.00806465	0.00441064		0.0027167	0.0170425
-0.0088204	0.00480807		-0.00176318	0.0171521
-0.00778598	0.00522705		0.000721526	0.0170314
0.0184159	0.0059199		-0.00162854	0.0173088
0.0172612	0.00631926		-0.00152625	0.0178843
0.0186736	0.00543127		0.544194	0.0183229
0.0174364	0.00568604		0.535084	0.0184743
-0.00922745	0.00757863		0.626944	0.0180691
-0.00868748	0.00810281		0.512831	0.0185346
-0.00916793	0.00660357		0.500443	0.0183995
-0.00829781	0.00713818		0.516424	0.0182332
0.018837	0.0093941		0.00616565	0.0187186
0.0178763	0.00969258		0.00332615	0.0181161
0.0185657	0.0100237		0.00441804	0.018831
0.017803	0.00986771		0.0030773	0.0185722
-0.00822476	0.0100057		5.78172e-05	0.0181414
-0.00516978	0.00952527		0.00249936	0.0187528
-0.010577	0.00948901		0.000971121	0.0177789
-0.00928814	0.00860705		0.00360517	0.018135
-0.0100422	0.00904059		0.00359729	0.0188672
-0.0100145	0.00190979		0.00533498	0.0173816
0.0184992	0.00226012		0.00788391	0.0172754
0.0175825	0.00320149		0.00699437	0.0174012
0.0178801	0.00244444		0.00743238	0.0170225
0.0173579	0.00323582		0.00512656	0.0162126
-0.00298183	0.00367731		0.00650828	0.0173236
-0.00182306	0.00456229		0.0047001	0.0177226
-0.0048865	0.00366122		0.00313726	0.0156467
-0.0027896	0.00441049		0.00504615	0.017557
0.0170822	0.00486829		0.00577091	0.0152377
0.0149596	0.00551232		0.00510427	0.015074
0.0146412	0.00473054		0.00512245	0.0168451
0.0130833	0.00544544		0.0051164	0.016396
-0.00156183	0.00571038		0.00864234	0.0144823
-0.000318306	0.00598071		0.0080173	0.01536
-0.00242208	0.00581548		0.00768165	0.0141504
-0.00179523	0.00585823		0.00340835	0.0147292
0.0145187	0.00563903		0.00559236	0.0151109
0.012477	0.00600499		0.00429857	0.0137119
0.0129362	0.00656499		0.00390855	0.0136656
0.0126155	0.00702587		0.00416678	0.0129115
0.0127704	0.00587076		0.00435761	0.013136
0.011409	0.00630989		0.0042451	0.0127434
0.00654265	0.00824189		0.00349384	0.0117066
0.00868484	0.00871745		0.0044318	0.0101609
0.00321736	0.00735432		0.00907643	0.00918542
0.00489207	0.00785043		0.00885293	0.0118693
0.000700381	0.00957092		0.00837457	0.0110885
0.00221619	0.0101843		0.00627329	0.0119539
0.0124857	0.0109965		0.00658293	0.0106496
0.0107267	0.0105916		0.00379255	0.0103427
0.0136159	0.010701		0.00342232	0.0114101
0.0121796	0.0107803		0.00362729	0.00925461
0.0119019	0.0113309		0.00416046	0.00948723
0.0130552	0.010009		0.00385406	0.0106747
0.0109478	0.0109168		0.00346518	0.0104748
0.00986314	0.0114051		0.00384075	0.00884369
0.0137845	0.00912781		0.00959793	0.0096485
0.0150782	0.00956993		0.00953832	0.00799963
0.0112021	0.0115157		0.010057	0.00817351
0.012598	0.0116656		0.0096798	0.00910068
0.00941757	0.0118797		0.0099841	0.00898628
0.0104979	0.0117555		0.00791893	0.00756807
0.0109308	0.00367064		0.00151769	0.0104974
0.00981809	0.0046352		0.00259622	0.00834829
0.0140006	0.00501283		-0.000746422	0.00798312
0.0118552	0.00569516		0.00190278	0.00756044
0.0160816	0.00577498		0.00887817	0.00720171
0.0146965	0.00597838		0.00725348	0.0103971
0.0161072	0.00601956		0.00502713	0.00935678
0.0162004	0.00598214		0.00864354	0.00822653
-0.019736	0.00604596		0.00511934	0.00779505
-0.014675	0.00620894		0.00322218	0.00738453
-0.0266768	0.00603204		0.000382917	0.00716088
-0.0205452	0.00598808		0.00579349	0.00710368
-0.0289078	0.00708265		0.00716572	0.00714561
-0.0252895	0.00744604		0.00724022	0.00920648
-0.0258872	0.00642945		0.00668805	0.00959151
-0.0242584	0.00667512		0.0073456	0.0105071
-0.0243324	0.00877239		0.00212051	0.00824698
-0.0217491	0.00869197		0.0043156	0.00875798
-0.0145182	0.00905021		0.00568051	0.00770013
-0.0119775	0.00786596		0.0058182	0.00759541
-0.0225913	0.0081838		0.00732173	0.00729294
-0.0173129	0.0101747		0.00667819	0.00732494
-0.0237426	0.00966916		0.00834705	0.0105203
-0.0179642	0.0091707		0.00785255	0.00960748
-0.0211344	0.0112065		0.00308467	0.00928033
-0.0212413	0.011079		0.00529506	0.00887823
-0.0140542	0.010563		0.00260319	0.0078134
-0.0141814	0.0113036		0.00412679	0.00767385
-0.0250344	0.010923		0.00642094	0.00956786
-0.0205624	0.0101109		0.00673936	0.00857179
-0.0210295	0.010783		0.00578126	0.0101917
-0.0120788	0.0111883		0.0054126	0.00986285
-0.00500987	0.00947376		0.00679755	0.00842456
-0.00649822	0.00965716		0.0053288	0.00824703
-0.0198841	0.011629		0.00255888	0.00843946
-0.0146585	0.0118618		0.00783276	0.00879994
-0.0199058	0.0117123		0.00648086	0.0115829
-0.0151829	0.0116567		0.00789768	0.0111946
-0.00383033	0.00473404		0.0080686	0.00936761
-0.00261024	0.00537512		0.00837912	0.00912336
-0.0207541	0.00639367		0.00592734	0.0131081
-0.0170223	0.005126		0.0100821	0.012562
-0.00474345	0.0059735		0.00957954	0.0105001
-0.00475277	0.00658765		0.0095446	0.0101229
-0.0175305	0.00737692		0.007708	0.00810489
-0.0137872	0.00615645		0.00801242	0.0143193
-0.00478557	0.00675685		0.00644834	0.0138258
-0.00244345	0.00727749		0.00534516	0.011481
-0.00522732	0.00773975		0.0111955	0.0104699
-0.00233358	0.00686359		0.0119079	0.00811618
-0.0143861	0.00659135		0.0108099	0.015612
-0.010464	0.00609698		0.0101618	0.0153084
-0.00503334	0.00733677		0.00517688	0.0139596
-0.00154196	0.00569828		0.0057159	0.0117576
-0.00447732	0.00580408		0.00585942	0.0105332
-0.00127867	0.00584785		0.00684503	0.0107707
-0.0103506	0.00585175		0.0113112	0.0161515
-0.00615884	0.00587561		0.00971919	0.0166014
-0.00428646	0.00563892		0.00720145	0.014347
-0.00065244	0.00565941		0.0107499	0.014824
-0.00293586	0.00611959		0.00837428	0.0117324
-0.000157524	0.00579794		0.0108896	0.0102532
-0.00210721	0.00584184		0.0120562	0.0170654
-0.000137456	0.00711685		0.0120465	0.0158387
-0.00556952	0.00626124		0.00342494	0.0140765
-0.00207892	0.00660733		0.00427818	0.0116392
-0.00266214	0.00733661		0.00609443	0.0100981
0.000704124	0.00673433		0.00752621	0.0106047
0.000251882	0.00647083		0.00691973	0.0163414
0.00158719	0.00863313		0.00505254	0.0164242
-0.000652695	0.00904315		0.0101057	0.0142224
0.00113998	0.00878928		0.0108523	0.0148281
0.00697349	0.00785364		0.00820693	0.0115566
0.00712647	0.00827341		0.00686413	0.00982441
0.00891845	0.00888553		0.00748905	0.0166487
0.00763601	0.00832532		0.00688968	0.0153941
0.0127262	0.00792694		0.00653642	0.013555
0.0104789	0.0095638		0.00717194	0.0109482
0.0177514	0.0099329		0.00714281	0.0094295
0.0145877	0.0103281		0.00569551	0.00998263
0.0220911	0.010441		0.00573342	0.0158443
0.0198896	0.0105803		0.00462137	0.0153688
0.0208239	0.0103507		0.0053139	0.0137197
0.0224885	0.00928668		0.00481269	0.0143985
0.0156555	0.00980751		0.00523976	0.0114044
0.0177644	0.0100233		0.00366291	0.0108289
0.0137414	0.00928522		0.00381369	0.014956
0.0142284	0.00688655		0.00661929	0.0114335
0.0123309	0.0078227		0.00542991	0.0109081
0.0138818	0.00893156		0.00202689	0.0129891
0.0125035	0.00716928		0.00408299	0.0132426
0.0123522	0.00817914		0.00724587	0.0104592
0.0119352	0.00906134		0.00747771	0.0129093
0.012121	0.0100307		0.0075457	0.0117928
0.00914436	0.00827585		0.00715347	0.0108275
0.0107469	0.00931142		0.007295	0.0119533
0.011586	0.0100042		0.00643185	0.0124884
0.0117659	0.010684		0.00617096	0.0110733
0.00783027	0.00971458		0.00559327	0.0132746
0.00928259	0.00951994		0.0055898	0.0132634
0.00642524	0.00864075		0.0051918	0.012197
0.00705737	0.0103816		0.00541289	0.0119462
0.0123733	0.00692909		0.00470963	0.013624
0.010245	0.0086765		0.00448216	0.012574
0.013687	0.00818543		0.0041901	0.0131621
0.0130326	0.00747285		0.00458638	0.0131323
0.0129174	0.00592878		0.0171341	0.0124361
0.0129688	0.00808477		0.0189508	0.0128295
0.00607548	0.00744983		0.0124339	0.0128806
0.00586241	0.00611683		0.0155515	0.0122466
0.00393008	0.00679909		0.0145082	0.0124994
0.00450984	0.00837933		0.0108496	0.0109068
0.00435028	0.00603059		0.00826655	0.011527
0.00321158	0.00731704		0.0157176	0.0122521
0.00774027	0.00688701		0.0150924	0.0113804
0.00554283	0.00586923		0.0122767	0.0109369
0.0100721	0.00617174		0.00895885	0.0113719
0.00873124	0.00752468		0.00821677	0.0114463
0.0097011	0.00710788		0.00734363	0.00762575
0.00981414	0.0074272		0.0149167	0.0103883
0.00696662	0.00723757		0.0147843	0.0106686
0.0076661	0.00659248		0.0124198	0.0108345
0.00567589	0.0065775		0.0100779	0.0100348
0.00451763	0.00728544		0.00755066	0.00776411
0.0120015	0.00891403		0.00646409	0.00813502
0.0120849	0.0095142		0.0140047	0.00875958
0.0110058	0.008885		0.0137353	0.0104767
0.0106639	0.00956461		0.0109928	0.00898914
0.00492462	0.00773457		0.00913056	0.00940443
0.00485425	0.0083585		0.00689776	0.0100919
0.00497905	0.00834332		0.00612927	0.00989493
0.00483749	0.00774043		0.0130785	0.00876742
0.00477163	0.00986893		0.012874	0.00873591
0.00371876	0.0101225		0.0102108	0.00819557
0.00585575	0.0103787		0.00852773	0.00920096
0.00534481	0.0104981		0.00659581	0.0111716
0.00427786	0.0104439		0.00599404	0.00896648
0.000444943	0.0104052		0.0117268	0.00751885
0.00255487	0.00992671		0.011843	0.00784001
-7.80565e-05	0.0101845		0.00939612	0.00863719
0.0151926	0.00980929		0.00766908	0.00838094
0.0153373	0.00960448		0.00634726	0.0071926
0.0137068	0.0103209		0.00618945	0.00813062
0.0143305	0.0115581		0.0103533	0.00750787
0.00477007	0.00984048		0.0106302	0.00870717
0.00451724	0.0109101		0.0100078	0.00877774
0.000271696	0.0117594		0.00951798	0.0108705
-0.000656288	0.0126149		0.00791274	0.00975742
0.00251418	0.0109729		0.00703595	0.00763144
0.00148631	0.0118425		0.0117585	0.00675073
0.00240939	0.0127285		0.0106588	0.00684879
-0.000357807	0.0134642		0.0109007	0.00730883
0.00190393	0.0116353		0.00716237	0.00721003
-0.000412268	0.0122289		0.00744451	0.00648886
0.017262	0.0131765		0.00762586	0.0073514
0.0147178	0.013516		0.00770041	0.00673785
0.0178912	0.0102477		0.00788064	0.00789309
0.0172621	0.0126189		0.00810417	0.00766986
0.0163436	0.0118937		0.0107985	0.0095953
0.0166251	0.0107711		0.00990506	0.00854215
0.00480518	0.0116728		0.00922255	0.00695413
0.00535413	0.0132951		0.00713652	0.00692629
0.00521473	0.0104624		0.00777503	0.00685652
0.00559174	0.0098597		0.00701158	0.00668026
-0.00384625	0.00915314		0.0052852	0.00646713
-0.00429618	0.0111842		0.00524553	0.00663699
-0.00190363	0.00840628		0.00400916	0.00572072
-0.00273607	0.00823948		0.00456878	0.00631332
0.00273359	0.00881028		0.00446744	0.00602318
0.00186818	0.00876589		0.00537998	0.00607947
0.00151527	0.00762913		0.00697603	0.0067413
0.00142855	0.00771501		0.00680926	0.00666805
0.016428	0.00788259		0.00599849	0.00845426
0.0159174	0.00784558		0.00614442	0.00752533
0.0158773	0.00779603		0.00733899	0.00698503
0.0146158	0.00813355		0.00732828	0.00708613
0.00483689	0.00760666		0.0075159	0.00696376
0.00461615	0.00780208		0.00732324	0.00694087
-0.000726914	0.00974557		0.0074218	0.00678123
-0.000831193	0.00962995		0.00779463	0.00658829
-0.00155107	0.0090418		0.0080958	0.00549628
-0.00125789	0.0100502		0.00787526	0.00521376
-0.00333845	0.0101933		0.0119518	0.00560204
-0.00248052	0.00954779		0.0112605	0.00535717
-0.00522332	0.00988527		0.0112999	0.00590572
-0.00438888	0.00987859		0.0104457	0.00585264
-0.00635874	0.00899953		0.00954141	0.00649473
-0.00582528	0.00905569		0.00822381	0.00754138
-0.00617025	0.0082268		0.00806299	0.00860208
-0.00611942	0.00874239		0.00728857	0.00899653
-0.00518073	0.0100533		0.00662686	0.0071387
-0.0052336	0.010561		0.00572911	0.00705008
0.000641654	0.0104558		0.00655214	0.00681791
-0.00117979	0.0102204		0.00689759	0.00656049
-0.00367429	0.0103104		0.00689747	0.0064839
-0.00312219	0.0104784		0.0066664	0.00625226
-0.00415325	0.0105672		0.00708528	0.00436709
-0.00509178	0.0101504		0.00704684	0.00485064
0.0186192	0.01163		0.00752521	0.0044881
0.0185741	0.0103273		0.00754221	0.00432151
0.00400747	0.00956759		0.0118183	0.00472018
0.0038876	0.0133121		0.0121169	0.00464552
0.000699093	0.0125253		0.0117738	0.00524307
0.000227022	0.012459		0.011058	0.00534455
0.000447621	0.0139468		0.0102796	0.00610289
0.000566949	0.013103		0.00920502	0.00649001
-0.000278494	0.0139734		0.00904162	0.0087462
-1.47369e-05	0.0143247		0.00835765	0.00763279
-0.00449968	0.0146854		0.00535638	0.00722832
-0.00622868	0.0141864		0.0050769	0.00711419
-0.00825209	0.0147606		0.00581076	0.00680167
-0.00761433	0.0149959		0.00594772	0.00650902
-0.00954166	0.014963		0.00645099	0.00612594
-0.00987906	0.0146061		0.0063992	0.00593036
-0.000512355	0.0137364		0.00702598	0.00606829
0.00266533	0.0136795		0.00696283	0.00554494
-0.0053737	0.0147793		0.0113479	0.00402678
-0.00241067	0.0123414		0.0111298	0.0041967
-0.00857544	0.0113632		0.0108253	0.00394803
-0.00638764	0.0133492		0.00983741	0.00371206
-0.00884606	0.012664		0.0094102	0.003878
-0.00762361	0.00980557		0.00926631	0.00373618
0.0195825	0.00912498		0.0049821	0.00411871
0.0190344	0.0110029		0.00486395	0.00413224
0.0195938	0.010127		0.00564702	0.00475601
0.0182609	0.00830239		0.00567156	0.00490432
0.00321222	0.00798213		0.00634951	0.00574631
0.00324415	0.00887837		0.00635708	0.00589821
-0.00200169	0.00841161		0.0102334	0.00767583
-0.000338556	0.00784806		0.0100879	0.00681479
-0.0014177	0.00782405		0.00940419	0.00746921
-0.0101243	0.00795252		0.00961603	0.00729063
-0.0115335	0.00780063		0.00446538	0.00668711
-0.013654	0.00831226		0.00540697	0.00640806
-0.0125623	0.0086324		0.00599889	0.00598799
-0.0158425	0.00794246		0.00617142	0.00557973
-0.0149547	0.00801986		0.00834371	0.00520337
-0.0137092	0.00898648		0.00887262	0.00505051
-0.0151162	0.00930548		0.00860783	0.00526278
-0.00846454	0.010219		0.00783044	0.0047155
-0.0108301	0.0100533		0.00555376	0.00459044
-0.00244971	0.00970462		0.00697531	0.00421774
-0.00464886	0.00993344		0.00663872	0.00416793
0.00257887	0.0101305		0.00593452	0.00401213
0.0015428	0.0103057		0.00610735	0.00386537
0.00310636	0.0097263		0.00729351	0.00349748
0.0043442	0.00961621		0.00773729	0.0034286
-0.00738587	0.00933762		0.00748748	0.00320023
-0.0044954	0.00919166		0.0069525	0.00335441
-0.00722462	0.00885029		0.0075994	0.00326974
-0.00536162	0.00901975		0.00680686	0.00365349
-0.010727	0.0104374		0.00716941	0.00369413
-0.00843398	0.0104891		0.0074194	0.00429864
-0.0138412	0.0115191		0.00750066	0.00440853
-0.0120188	0.010582		0.00656909	0.00516523
-0.0114451	0.0119017		0.00655001	0.00523748
-0.0128454	0.011962		0.00684217	0.00589832
0.0204979	0.0126345		0.00720738	0.00687549
0.0191228	0.0125557		0.00744206	0.00787388
0.00254218	0.012937		0.0073127	0.00824847
0.00266278	0.0132123		0.0061419	0.00795816
-0.00846416	0.0139382		0.00596762	0.00770327
-0.00549182	0.0138858		0.00563112	0.0067659
-0.00414011	0.0134443		0.00568581	0.00642031
-0.00403984	0.0142839		0.00705524	0.00574104
-0.00475275	0.0138685		0.00726906	0.00546489
-0.00446692	0.0122792		0.00723692	0.00511091
-0.00394507	0.0128273		0.00712646	0.00481254
-0.00440683	0.0138218		0.00585041	0.00455076
-0.00270834	0.0144868		0.00567328	0.00418664
-0.00337604	0.0127659		0.00810353	0.00395408
-0.00160312	0.0117315		0.00782566	0.00353097
-0.0023126	0.0125318		0.00615391	0.00330818
0.0201468	0.0141596		0.00534727	0.00300513
0.0181032	0.0104103		0.00539214	0.00295209
0.00210418	0.00921291		0.00458402	0.00277921
0.00241802	0.0119579		0.00862595	0.00293408
-0.00142303	0.010527		0.00785996	0.00287877
-0.00188475	0.00840659		0.00425263	0.00324709
-0.00374128	0.00762365		0.00474062	0.00328126
-0.00302857	0.00927624		0.00556988	0.00384752
-0.00349214	0.00836235		0.00586643	0.00394718
-0.00539253	0.00747627		0.00972806	0.00465384
0.0186455	0.00712072		0.00794848	0.00480446
0.0160622	0.00779119		0.00883901	0.00555359
0.00213462	0.00725118		0.00995263	0.00594525
0.0027239	0.00749661		0.0044028	0.00804065
-0.00404718	0.00736827		0.00499556	0.00705316
-0.00702497	0.00740066		0.0049052	0.00865023
-0.0025085	0.00718799		0.00674068	0.00827164
-0.00631041	0.00823406		0.00885505	0.00705759
0.01487	0.00757145		0.0079923	0.00668786
0.0120957	0.00814978		0.00788783	0.00579907
0.00266182	0.00858325		0.00835457	0.00548479
0.00345171	0.00763877		0.00730541	0.00491185
-0.00156563	0.00741376		0.00532114	0.00457257
-0.00358019	0.00861006		0.00619644	0.00415043
6.99126e-05	0.00912751		0.00513072	0.00377835
-0.00299713	0.00939284		0.00558122	0.00344051
0.0124616	0.00964528		0.00503713	0.00310836
0.0128135	0.00974139		0.00601733	0.00288118
0.0182104	0.00986181		0.00680779	0.00264105
0.0153712	0.00980587		0.00590697	0.00258036
0.00361451	0.00965944		0.00574809	0.00243731
0.00495731	0.00942228		0.00756992	0.00257262
0.000417696	0.00873954		0.00681721	0.00251421
-0.0015752	0.00903545		0.00572017	0.00285432
0.00333631	0.00903604		0.00484231	0.00287603
-0.00047203	0.00883277		0.00520795	0.00341458
0.0187322	0.0102751		0.00443702	0.00351607
0.0171005	0.010637		0.00462121	0.00421949
0.00845311	0.0114787		0.00399499	0.00439584
0.00899585	0.0117561		0.00415389	0.00524551
0.00630546	0.0125447		0.00354436	0.00544753
0.00877347	0.0127138		0.00372045	0.00719486
0.00565053	0.0133222		0.00319721	0.0063909
0.00580693	0.0130815		0.00343614	0.00920191
0.0169188	0.0132264		0.0033288	0.00865258
0.0159055	0.0125908		0.00518671	0.00746126
0.0179245	0.0112512		0.00423065	0.00708249
0.016327	0.0100709		0.00396515	0.0059872
0.007035	0.0123098		0.00520013	0.00558339
0.00700566	0.01156		0.0174551	0.0048042
0.00506941	0.00720969		0.0174195	0.00441024
0.00348982	0.00816478		0.0171944	0.00386356
0.00748842	0.00926689		0.0169974	0.00351443
0.00416869	0.00997116		0.0165828	0.00312037
0.0178403	0.0057386		0.0161496	0.00283529
0.01595	0.00657198		0.0155585	0.00258192
0.00893405	0.00646954		0.0150748	0.00236785
0.00909207	0.00799055		0.0175188	0.00227823
0.0072341	0.00771346		0.0174965	0.00213424
0.00915377	0.00926081		0.0174828	0.00223298
0.00945379	0.00506504		0.0173801	0.00216442
0.00941034	0.00538979		0.0171194	0.00247233
0.0157438	0.00545166		0.01688	0.00249406
0.0145212	0.00674103		0.0164419	0.00300506
0.016576	0.00638548		0.016313	0.00311179
0.0148916	0.00745539		0.0159733	0.0037919
0.00665607	0.00522186		0.0155019	0.00396199
0.00500101	0.00501725		0.0150978	0.00474913
0.00996173	0.00529104		0.0156371	0.0048941
0.00903093	0.00652241		0.0155678	0.00557863
0.0169093	0.00600321		0.0157445	0.00653549
0.0158162	0.00656101		0.0174815	0.00757829
0.0174054	0.00619198		0.0174193	0.00911706
0.0159399	0.00547668		0.017417	0.0090392
0.00363531	0.00596798		0.0172819	0.00764283
0.0037352	0.00691848		0.0170324	0.00793898
0.00398475	0.00645731		0.016881	0.00621753
0.00379322	0.00666695		0.0165492	0.00569174
0.00829409	0.00802264		0.0164532	0.00474723
0.00631056	0.00777856		0.016165	0.00433473
0.0171623	0.00797471		0.0161222	0.00369052
0.0150143	0.00673821		0.0158968	0.00335069
0.0041597	0.00714169		0.0159946	0.00290969
0.00448915	0.00720785		0.0159669	0.0026314
0.0037738	0.00700366		0.0158849	0.00234872
0.00398349	0.00833551		0.0158305	0.00212889
0.00658221	0.00932639		0.0158655	0.00200547
0.00741522	0.00888615		0.0173339	0.00184701
0.00608292	0.00843213		0.017149	0.00191325
0.00541114	0.00962214		0.0173067	0.00184156
0.0149361	0.00970025		0.0171911	0.00212563
0.0134648	0.00977899		0.0170243	0.00216061
0.0159446	0.00970639		0.0169293	0.0026493
0.0138371	0.0094757		0.016659	0.00280194
0.00576389	0.00922371		0.0165941	0.00343677
0.006386	0.00857484		0.0163411	0.00367067
0.00481245	0.00875741		0.0163552	0.00437546
0.00528786	0.0100669		0.0161666	0.0046187
0.00753785	0.0102621		0.0162081	0.00529922
0.00710999	0.0111013		0.0160637	0.00573387
0.0160835	0.0112923		0.0160571	0.00897863
0.014352	0.0120688		0.0159184	0.00782267
0.0169262	0.0121072		0.0158761	0.00639802
0.0148465	0.0125232		0.0210366	0.00592147
0.00845028	0.01225		0.0208617	0.00479343
0.00930589	0.0121832		0.0169224	0.00438718
0.00699149	0.0116342		0.0168562	0.00359809
0.00773939	0.00989847		0.0169629	0.00324608
0.00600651	0.00919131		0.0171161	0.00273829
0.00568291	0.0112208		0.017031	0.00245441
0.017354	0.0105214		0.0169063	0.00212821
0.0161648	0.00731435		0.0167723	0.00189497
0.0193719	0.00696977		0.016725	0.00173525
0.0179506	0.00837738		0.016579	0.00157055
0.0199134	0.00793559		0.0165923	0.00161534
0.0194891	0.00579432		0.0164171	0.00156567
0.0120268	0.00568782		0.0163965	0.00184373
0.0131155	0.00649721		0.0162128	0.00196456
0.0101126	0.00614822		0.0161524	0.00246882
0.0110842	0.00510177		0.0159654	0.00282476
0.00816284	0.00514591		0.0158988	0.00331367
0.00994894	0.00539473		0.0211874	0.00360208
0.00561113	0.00530969		0.0210825	0.00422979
0.00710457	0.00518727		0.0167482	0.00457155
0.0194881	0.00536395		0.0167696	0.0052721
0.018274	0.00503951		0.016497	0.00565495
0.0167604	0.00517579		0.0163515	0.00615347
0.0174675	0.00604785		0.0164953	0.00825224
0.0169324	0.00633053		0.0166926	0.00854183
0.0152891	0.00548246		0.0166714	0.00672357
0.0163499	0.00578888		0.0165482	0.00688468
0.0172371	0.00794485		0.0164737	0.00510371
0.0141613	0.0083346		0.0163206	0.00458283
0.0152448	0.00766382		0.0162341	0.00360826
0.0105588	0.00802144		0.0161018	0.00325284
0.0114624	0.00683211		0.0159822	0.00263
0.0170791	0.00711988		0.015888	0.00233965
0.0157026	0.00883605		0.0162604	0.00193827
0.0196145	0.00922276		0.0163309	0.00170291
0.0177014	0.00959315		0.0160557	0.00150057
0.0205899	0.00974229		0.0161094	0.00137156
0.0200105	0.00976761		0.0158476	0.00140773
0.0205358	0.00973858		0.0159613	0.00147342
0.02028	0.00944532		0.0158119	0.00178429
0.0202593	0.00933807		0.0158302	0.00213564
0.0202438	0.00853422		0.0201099	0.00285701
0.0195159	0.00890955		0.020806	0.00256816
0.0196583	0.00936798		0.0164553	0.0028729
0.0182283	0.00971876		0.0234061	0.0033925
0.0186244	0.0109787		0.0196986	0.00382993
0.0110305	0.0107101		0.016612	0.00432808
0.0113489	0.00989963		0.0127486	0.00467619
0.0112181	0.0116158		0.013733	0.00511965
0.0114537	0.0116476		0.0103879	0.0055381
0.0103485	0.0118932		0.0305371	0.00570953
0.0103718	0.0115842		0.0258682	0.00611005
0.0108405	0.0114169		0.0195956	0.0066105
0.011037	0.0108665		0.0166556	0.00843631
0.00813168	0.00927978		0.0112586	0.00704598
0.00698676	0.00870788		0.00906499	0.005424
0.0096213	0.0104342		0.0260855	0.00496029
0.00935401	0.00981984		0.0282762	0.00378453
0.00433702	0.00713704		0.0102377	0.00344393
0.00505674	0.00671274		0.0128594	0.00263094
0.00306507	0.0081331		0.0201353	0.00234374
0.00376492	0.007626		0.00934066	0.0018322
0.00495012	0.00595283		0.00763324	0.00163648
0.00386428	0.00642066		0.00835803	0.00140115
-0.0129912	0.00636698		0.00843147	0.00140302
-0.0118872	0.00619361		0.00814507	0.00147003
-0.0158786	0.00543654		0.00705104	0.0017775
-0.0135981	0.00617188		0.00694842	0.00242463
-0.0208547	0.00610785		0.00607457	0.0020977
-0.0173452	0.00555136		0.0084233	0.00225449
-0.0220435	0.00590526		0.00660753	0.00268984
-0.021264	0.00626254		0.00693327	0.00594081
-0.0151351	0.00555074		0.00812318	0.00637258
-0.0183529	0.00604138		0.006023	0.00665888
-0.00777388	0.00593767		0.00534326	0.00714566
-0.00974875	0.00544397		0.00613257	0.00762491
-0.00549642	0.00562826		0.00579139	0.0074667
-0.00531671	0.00607605		0.00544379	0.0079583
0.00546136	0.00625565		0.00516672	0.0059248
0.00555496	0.00653913		0.00586285	0.00601908
0.00541454	0.00585015		0.00572231	0.00428844
0.0054935	0.00592655		0.00537538	0.00394598
0.00530838	0.00597206		0.0051258	0.00284016
0.0053012	0.00597218		0.00582115	0.00257273
-0.00797054	0.00819057		0.00572291	0.0019175
-0.00478371	0.00877077		0.00538224	0.00184141
-0.0107992	0.00795844		0.00525226	0.00160289
-0.00924449	0.00851981		0.00592175	0.00184262
-0.0116491	0.00699072		0.00604579	0.00237947
-0.0107213	0.00736478		0.00559577	0.00200664
-0.0047054	0.00916505		0.00564017	0.00198852
-0.0028608	0.00943035		0.00959038	0.00236682
-0.000537388	0.00974762		0.00703677	0.00796352
-0.00152444	0.00991921		0.00681888	0.008325
0.00595204	0.00990952		0.00769733	0.0084785
0.00620774	0.00989446		0.00622486	0.0071017
0.00555727	0.00962263		0.00633237	0.00514913
0.00577237	0.00948445		0.0134338	0.00476447
-0.00435994	0.00887728		0.0147162	0.00335305
-0.00403422	0.00917409		0.0110491	0.00317534
-0.00483488	0.0105646		0.0110693	0.00236387
-0.00344388	0.0107951		0.0124271	0.00253895
0.000707983	0.0112506		0.00857019	0.00287396
0.00220015	0.01114		0.00814984	0.00242683
0.00612824	0.0112299		0.007097	0.00216575
0.00410066	0.0107951		0.00717352	0.00245139
0.00947936	0.0105886		0.0177386	0.00801654
0.0080356	0.00999122		0.0164525	0.00813515
0.0092749	0.00854255		0.0135951	0.0060764
0.00928931	0.00789298		0.0121753	0.00617863
0.00679816	0.00961445		0.00959763	0.0043562
0.00559169	0.00897431		0.00904577	0.00443076
0.00745753	0.00645669		0.00800374	0.00328784
0.00748262	0.00584061		0.00796316	0.00346139
0.00661394	0.00745879		0.0129468	0.00325338
0.00691592	0.00683379		0.0154965	0.00370655
-0.00702964	0.00436139		0.0133864	0.00828829
-0.00682348	0.00480978		0.0112701	0.00926324
-0.00574509	0.00553791		0.0100551	0.00686803
-0.00635656	0.00602418		0.00961392	0.00629955
0.00775641	0.00448385		0.00868543	0.00662315
0.00570858	0.00432185		0.00838607	0.00571621
0.0050135	0.00478995		0.0104766	0.00432646
0.00470269	0.00594184		0.00950704	0.0043125
-0.00706994	0.00560799		0.0101966	0.0102875
-0.00696227	0.00601559		0.010117	0.00984854
-0.00699103	0.00531292		0.00995014	0.00824285
-0.00679802	0.00467191		0.00944972	0.00856431
-0.00704696	0.0052256		0.00990609	0.0112232
-0.00670866	0.00594316		0.00943083	0.0110423
-0.0103885	0.00571525		0.00878761	0.00996481
-0.0124982	0.00593642		0.00960122	0.0101641
-0.00755372	0.00639472		0.0122957	0.0117083
-0.00815529	0.00664152		0.012957	0.0108833
-0.00951978	0.00575067		0.0130967	0.0115704
-0.00976657	0.00590859		0.0121048	0.0112456
-0.00991209	0.00598746		0.0113133	0.0105697
-0.00950889	0.00594255		0.013243	0.0108686
-0.0109155	0.00714301		0.00711636	0.0108537
-0.0107405	0.00893009		0.00880086	0.010423
-0.0120944	0.00869147		0.0112079	0.0104565
-0.012143	0.00792251		0.0123476	0.00971283
-0.0129734	0.00917015		0.0135859	0.00978087
-0.0145281	0.0089889		0.013276	0.0103295
-0.0113419	0.0081034		0.0132231	0.004322
-0.0116867	0.00859182		0.0121855	0.00444548
-0.0111377	0.00872395		0.00619297	0.00447911
-0.0110669	0.00716067		0.00739746	0.0116757
-0.0110003	0.00747879		0.0108435	0.0113423
-0.0113074	0.00928177		0.0121952	0.0113214
-0.0102478	0.00992019		0.0135222	0.00480676
-0.0108495	0.00969444		0.0131966	0.00507986
-0.010132	0.00940863		0.0123217	0.00493733
-0.00881222	0.00995743		0.0115155	0.0051612
-0.00993498	0.00984024		0.00651462	0.00541032
-0.00872153	0.00920537		0.00713185	0.0109675
-0.00888054	0.00949944		0.0106159	0.0108967
-0.00751485	0.00966026		0.0119665	0.00532521
-0.00959872	0.00905627		0.0128296	0.00573329
-0.00708666	0.00998573		0.012967	0.0052186
-0.0107223	0.0104581		0.0129299	0.00525869
-0.00973181	0.0105439		0.0118987	0.0054506
-0.0105052	0.0107886		0.00822373	0.00578096
-0.010092	0.0106117		0.0079697	0.00693388
-0.0108561	0.0104565		0.0109032	0.00645655
-0.00996493	0.00992082		0.0124111	0.0105855
-0.0142064	0.00970335		0.0127429	0.0106045
-0.0115208	0.00917693		0.0123444	0.00973549
-0.0191817	0.00767464		0.0118882	0.00979099
-0.0161775	0.00706833		0.0102725	0.0102814
-0.0176998	0.00874678		0.0143754	0.00943014
-0.0187315	0.0081253		0.0123412	0.00603925
-0.00994943	0.00560129		0.0126352	0.0059327
-0.0104958	0.00661605		0.0125254	0.00573388
-0.0100828	0.00603394		0.0183025	0.00531431
-0.0104991	0.00411077		0.015173	0.00521322
-0.0103078	0.00387948		0.0161034	0.00520002
-0.0108814	0.00407966		0.0245057	0.00551615
-0.00806757	0.00408432		0.0248862	0.00567275
-0.0134674	0.00394565		0.0248654	0.00614378
-0.0126032	0.00384571		0.0251103	0.00669103
-0.00977591	0.0049706		0.00755938	0.00743851
-0.0118575	0.00515192		0.00763135	0.00778824
-0.00267976	0.00438552		0.00772254	0.00943824
-0.00269477	0.00453497		0.0079255	0.00799746
-0.00244766	0.00636795		0.00812674	0.00852491
-0.00237701	0.00666516		0.00846403	0.00922367
-0.00505882	0.00564339		0.00889072	0.00882085
-0.00287982	0.00585054		0.0093049	0.00777981
-0.00709917	0.00689753		0.0095874	0.00799364
-0.00468712	0.00724686		0.00977275	0.0077905
-0.00366025	0.00786364		0.011676	0.00595805
-0.00368514	0.00833363		0.0112508	0.00603105
-0.00404926	0.00935071		0.0106575	0.00570657
-0.00352903	0.00917446		0.00992238	0.00524328
-0.00464316	0.00875798		0.00951142	0.00510522
-0.00410755	0.00931864		0.00860277	0.00489201
-0.000856391	0.00913859		0.00831405	0.00499224
0.000928972	0.0087198		0.00737693	0.0050256
-0.00272637	0.00901925		0.00735025	0.00540253
-0.00197984	0.00917036		0.00676355	0.00558182
-0.00438361	0.00829199		0.00701861	0.00605654
-0.00330592	0.00808249		0.00689893	0.00641911
-0.00260545	0.00721745		0.00725274	0.00770088
-0.00261672	0.00757175		0.00749523	0.00708223
-0.00293913	0.00962445		0.00739321	0.00773578
-0.00204744	0.00971787		0.00707372	0.0068825
-0.00501408	0.00954313		0.00738959	0.00692884
-0.00587973	0.00948797		0.00758941	0.00744631
-0.00193951	0.00953232		0.0076886	0.00661284
-0.00323102	0.00943606		0.00784758	0.00664639
0.000432584	0.00992808		0.00803878	0.00718839
0.000337957	0.00993028		0.00839781	0.00630793
-0.00298922	0.0103328		0.00867295	0.00636525
-0.00210621	0.0104585		0.00838713	0.00601918
-0.00345344	0.010351		0.00920891	0.00609644
-0.00224639	0.0103996		0.00949127	0.00596512
0.00782266	0.0105411		0.00997784	0.00572339
0.00738455	0.0104409		0.0100903	0.00526027
0.00868991	0.01047		0.0124566	0.00503859
0.00819587	0.0102755		0.0119547	0.00476187
0.0089782	0.0101152		0.0121262	0.00470275
0.0088739	0.00961204		0.011894	0.00461566
0.00878838	0.00956442		0.011339	0.00479492
0.0089549	0.0100896		0.0107995	0.00490259
0.00800833	0.00907202		0.0110711	0.00531451
0.00856636	0.00839857		0.00986043	0.00554387
0.00649604	0.00696406		0.00939757	0.00607101
0.00744382	0.00639437		0.00817384	0.00623076
-0.00727437	0.00798913		0.00780739	0.00708521
-0.00736299	0.00738195		0.00648418	0.00664481
-0.00656937	0.00596286		0.00645603	0.00667383
-0.0069082	0.00544206		0.00559664	0.00627527
-0.00307879	0.0037981		0.0060355	0.00620922
-0.00126103	0.00370351		0.00592155	0.00644079
-0.0032713	0.00398411		0.00644995	0.00607344
-0.00159158	0.00397405		0.00651727	0.00587238
0.00484039	0.00416242		0.00847894	0.00572825
0.00482402	0.0037377		0.00829759	0.00543423
0.00639097	0.00389519		0.00901053	0.00515492
0.00514748	0.00495005		0.0090059	0.00491086
0.00801901	0.00517773		0.00964336	0.00468719
0.00712562	0.00439313		0.00949228	0.00456071
0.00780619	0.00466277		0.0127403	0.00451064
0.00802175	0.00667931		0.0126296	0.00455158
0.00728112	0.00648711		0.0126759	0.00473315
0.00742444	0.00690719		0.0125123	0.00491375
0.0059723	0.00562479		0.0121489	0.00529021
0.0059535	0.00594831		0.0119663	0.00549611
0.00384515	0.00694171		0.0121444	0.00592424
0.00518688	0.00826477		0.0114774	0.00601692
0.00148077	0.00771748		0.00797889	0.00656865
0.00280149	0.00711521		0.00801437	0.00627561
-0.012806	0.00864609		0.00861933	0.00621593
-0.0127605	0.00879613		0.00829412	0.00631959
-0.0112779	0.00900464		0.0126811	0.00592144
-0.012156	0.00896457		0.0125121	0.00596739
-0.0089588	0.00883391		0.0125862	0.00554188
-0.0100454	0.00873028		0.012385	0.00537533
-0.00772368	0.0083945		0.0120379	0.00502362
-0.00785719	0.00828763		0.0123038	0.00491243
-0.00329034	0.00745175		0.00744137	0.00465755
-0.00183246	0.00785696		0.00732018	0.00466395
-0.00438099	0.00293426		0.00754833	0.00458809
-0.00257412	0.00258533		0.00727819	0.00471503
0.012455	0.00910349		0.0120816	0.00484327
0.0118442	0.0092529		0.0118921	0.00502361
0.0132152	0.0096878		0.0116624	0.00530127
0.0115712	0.00973894		0.0115847	0.0054264
0.0125326	0.0100731		0.00713961	0.00579022
0.0127933	0.00984703		0.00700754	0.00588888
0.00794318	0.00997094		0.00671852	0.0056517
0.0103556	0.00955409		0.00720226	0.00617566
0.000542086	0.00901157		0.0111835	0.0063503
9.55632e-06	0.00821443		0.0109105	0.00606484
-0.00245266	0.00963153		0.0107945	0.00564895
-0.00106816	0.00906835		0.0106316	0.00554405
-0.0106865	0.00802467		0.00715769	0.00517397
-0.01274	0.00732187		0.00681325	0.00514385
-0.00869865	0.00617899		0.00659854	0.00488421
-0.00965014	0.00551089		0.00732408	0.00493864
-0.0108038	0.00710952		0.010155	0.00483756
-0.00956842	0.00652001		0.00969617	0.00494168
-0.00509381	0.00456493		0.00868059	0.00499349
-0.00465085	0.00416418		0.00985689	0.00505426
-0.00596196	0.00530121		0.00680002	0.00518175
-0.00509285	0.00485146		0.00749274	0.0050572
0.0164857	0.00374041		0.00732072	0.00532097
0.016462	0.00380756		0.00715624	0.00508945
0.014229	0.00397456		0.00809838	0.00615612
0.0152412	0.0037493		0.00825757	0.00600573
-0.00332818	0.00429503		0.00746644	0.00576845
-0.00371	0.00417185		0.00743375	0.00583396
-0.00644588	0.0043643		0.0073427	0.0054297
-0.00496695	0.00417263		0.00732053	0.00538938
-0.0117673	0.00507652		0.0072742	0.00514785
-0.014081	0.00530637		0.00710051	0.00512568
-0.0103657	0.00457452		0.00656324	0.00502393
-0.0112846	0.00469003		0.00652013	0.0049886
-0.0115029	0.00479486		0.00600987	0.00497655
-0.0111932	0.00457848		0.00605968	0.00485021
-0.00568863	0.00673645		0.00698564	0.00488724
-0.00433923	0.00724825		0.00692491	0.00474423
0.0174816	0.00678089		0.00559082	0.00447127
0.0176852	0.00725684		0.00544142	0.00488847
0.0170294	0.0057939		0.00708486	0.00591279
0.0169402	0.00609016		0.00696585	0.00538351
-0.00719697	0.00773452		0.00504313	0.00539447
-0.00729616	0.0082324		0.00473764	0.00557876
-0.00985982	0.0086276		0.00440592	0.00517731
-0.0080683	0.00876695		0.00414703	0.00497239
-0.0156052	0.00893752		0.00713	0.00490665
-0.0167504	0.00893498		0.00705461	0.00469051
-0.0140392	0.00885092		0.00351772	0.00465281
-0.0157044	0.00870449		0.00367523	0.00438982
-0.00438002	0.00845691		0.00373976	0.0041945
-0.00390397	0.00813797		0.00336284	0.00433948
-0.00620465	0.00771393		0.00722363	0.00517756
-0.00487351	0.00786429		0.00722374	0.00485072
0.018395	-0.00509847		0.00369281	0.00477357
0.0186261	0.00669853		0.00269531	0.00446627
0.0180287	-0.00220985		0.00295838	0.00446002
0.0182917	0.00623397		0.0033554	0.00421102
-0.0109285	0.00653779		0.00353576	0.00340735
-0.0111976	0.00654043		0.00263469	0.0038434
-0.0160225	0.00215739		0.00694582	0.00432685
-0.0141503	0.00433836		0.0063185	0.00466074
-0.0173684	0.00443655		0.00731652	0.00501818
-0.0169219	0.00468622		0.00687364	0.00525069
-0.0171854	0.00253662		0.00330029	0.00289655
-0.0174632	0.00308981		0.00393911	0.00420105
-0.0165779	0.00327871		0.00318406	0.00355139
-0.0171883	0.00305807		0.00276274	0.00304142
-0.00664631	0.00385524		0.00405064	0.00448858
-0.00620599	0.0038631		0.00371467	0.00492707
-0.00558626	0.0040343		0.00526499	0.00516375
-0.00592742	0.00422154		0.00489962	0.00553049
0.0183893	0.00403739		0.00605377	0.00574828
0.0183967	0.00368843		0.00547256	0.00566743
0.0184989	0.00353667		0.00395016	0.00602042
0.0185798	0.00363682		0.00382922	0.00651944
-0.00441135	0.00333801		0.0038712	0.00693659
-0.00250721	0.00338547		0.00377882	0.00719063
0.0181339	0.00330235		0.00364402	0.00278735
0.0179305	0.00321893		0.00353367	0.00445589
0.0182578	0.00329307		0.0032637	0.0039749
0.0181907	0.00315687		0.00315772	0.00278735
-0.00205203	0.00326998		0.00293709	0.00322816
-0.00133212	0.00302893		0.00296879	0.00453755
-0.00261663	0.00345597		0.00302688	0.00490554
-0.00185577	0.004134		0.00329343	0.00510352
0.0179007	0.00307282		0.00370705	0.00542733
0.0174138	0.00348203		0.00394028	0.0056296
-0.00265549	0.00164552		0.00469716	0.00585889
-0.00206492	0.00425365		0.00433471	0.00600774
-0.000961319	0.0036394		0.0165143	0.00634843
-0.0015078	0.00252957		0.0163981	0.0067118
0.0130105	0.0037928		0.0161793	0.00705751
0.0124702	0.00204957		0.0158952	0.0071323
0.0160756	0.000886189		0.0163839	0.0073983
0.0142095	0.00433894		0.016532	0.00751227
-0.000521528	0.00226265		0.0164754	0.00792804
-0.000138949	0.00259037		0.016569	0.00828182
0.0132847	0.00787079		0.016603	0.00315332
0.0151771	0.00803903		0.0166511	0.00394391
0.000576718	0.00838402		0.0164368	0.00322144
0.001244	0.00895217		0.0161652	0.00292676
0.00291198	0.00933044		0.0158317	0.00418039
0.00198333	0.00836878		0.0156756	0.00456694
0.0165347	0.00812462		0.0157004	0.007302
0.017583	0.00932756		0.0155076	0.0075126
0.00323066	0.00882745		0.0154582	0.00776484
0.00295992	0.00808269		0.0154584	0.00809877
0.0182501	0.00784904		0.0155666	0.00844868
0.0185614	0.00892608		0.0157573	0.00884959
0.00347938	0.00845391		0.0164899	0.00854853
0.00354875	0.00792076		0.0163685	0.00904419
0.0191923	0.00755617		0.0167041	0.00374718
0.0202264	0.00750446		0.0170483	0.00446958
0.0245645	0.00846545		0.0173221	0.00502139
0.0223619	0.00553382		0.0170492	0.00461549
0.00392198	0.00610513		0.0167958	0.00439814
0.00295636	0.00675726		0.0165482	0.00463421
0.0246435	0.00675303		0.0161658	0.00861409
0.0224644	0.00545564		0.0157401	0.00881427
0.00124595	0.00480048		0.0156473	0.00903402
-0.00183397	0.0049681		0.0150141	0.00913026
0.0201024	0.00621659		0.0152248	0.0063891
0.0175351	0.00390932		0.0154335	0.00563379
-0.000489478	0.00352402		0.0153848	0.00508759
-0.000644417	0.00462251		0.0155265	0.0052043
-0.001211	0.0040611		0.0156894	0.00542053
-0.00219289	0.00349236		0.0158447	0.00561441
0.00023294	0.00339962		0.0158458	0.0091254
-0.00202671	0.00352589		0.0159026	0.0076193
-0.000189512	0.00333006		0.0166395	0.0080147
0.0014889	0.00389541		0.0164531	0.00751588
-0.00207893	0.00359429		0.0167378	0.0073037
-0.00256622	0.00373307		0.0170506	0.00635811
0.0165315	0.00420079		0.0173889	0.00608534
0.015909	0.00502672		0.0172795	0.00913097
0.0165858	0.0051358		0.0150531	0.0091403
0.0159428	0.0044034		0.0153523	0.00828149
0.00354841	0.00460236		0.0155071	0.00822929
0.00393259	0.00458556		0.0157998	0.00997892
0.00116698	0.00449894		0.0157845	0.00976653
0.00114016	0.00707341		0.0156665	0.00902877
-0.000304801	0.00729329		0.015853	0.0090059
-0.00358294	0.00699515		0.0158531	0.0101335
0.000727941	0.00573287		0.0158965	0.00969107
-0.00306481	0.0066309		0.0156993	0.0100685
0.00168327	0.00716516		0.0186437	0.00981334
-0.000301296	0.00559328		0.0187112	0.00984991
0.00239986	0.00544011		0.0185564	0.00979767
0.00227305	0.00737373		0.0184797	0.00980716
0.0159967	0.00756529		0.0183455	0.00980253
0.013856	0.0080111		0.0181693	0.00950241
0.00620784	0.00830364		0.0181113	0.00970419
0.00569226	0.00863189		0.0179251	0.0092654
0.000941047	0.00875381		0.0179193	0.00936896
-0.0024065	0.00885847		0.0177208	0.00536265
0.00154393	0.00875714		0.0177218	0.00605436
-0.00174412	0.00858355		0.0174771	0.00487057
-0.00400678	0.0081059		0.0174038	0.0125798
-0.00884705	0.00748775		0.0170969	0.0123843
0.0135118	0.00786023		0.0166815	0.0124719
0.0123069	0.00780192		0.0167292	0.00624716
0.0163344	0.00754187		0.0168442	0.00710144
0.0132089	-0.016178		0.0170589	0.00576968
0.00869504	-0.0167389		0.0173261	0.00502969
0.0088703	0.0062103		0.0171835	0.00462498
0.00729722	-0.0130267		0.0158407	0.00469543
0.00637079	0.00627809		0.0158181	0.0121483
0.0022036	0.00624954		0.0158089	0.0122968
0.000129186	0.00640422		0.0158505	0.01192
0.00376601	0.00659998		0.0157329	0.012169
0.000878303	0.00675234		0.0156339	0.00753524
-0.00829716	-0.0101734		0.01562	0.00756511
-0.00884407	-0.00954271		0.0154926	0.00719525
-0.00909022	0.0057539		0.0195002	0.0061995
-0.0104485	0.00588647		0.0195216	0.00515743
0.0167062	0.00606275		0.0190665	0.00575959
0.0132729	0.00625962		0.0187163	0.012057
0.0111322	0.00627911		0.0189971	0.0118694
0.0105504	0.0065316		0.0192381	0.0112712
0.00412562	0.00651559		0.0189568	0.0117049
0.00206952	0.0067281		0.0189404	0.0089839
0.00540487	-0.000507753		0.018593	0.00794635
0.00277704	0.00368988		0.0184212	0.00807238
-0.00694995	-0.000131576		0.0181561	0.00730438
-0.00842237	-0.00314622		0.0179632	0.00599798
-0.00699881	-0.0052403		0.0178313	0.0065495
-0.00824395	0.00458147		0.017646	0.0110435
0.0126525	0.00502012		0.0175794	0.0105418
0.00850989	0.00504753		0.0173814	0.0110169
0.0132469	0.00517374		0.0173289	0.0112613
0.0093343	0.00561706		0.0171118	0.00930403
0.0121904	0.00548394		0.0170287	0.00972367
0.0110352	0.00564298		0.0168507	0.0103981
0.0120765	0.00585853		0.016625	0.00951024
0.0105372	0.00606553		0.0162009	0.0099243
0.00556371	0.00600127		0.0170547	0.00952372
0.00322931	0.00637547		0.0167092	0.00941708
0.00383942	0.00109212		0.0157962	0.00927035
0.00331812	0.00209285		0.0157471	0.00890989
0.00379672	0.00189585		0.0157184	0.00791856
0.00269115	0.00357558		0.0156792	0.0073177
-0.00741405	0.00439438		0.0155995	0.00670524
-0.0085331	0.00453424		0.015588	0.00638361
-0.00717579	0.00438985		0.0205342	0.00638742
-0.00862623	0.00475186		0.0197671	0.00877862
0.0136283	0.0050314		0.0202339	0.00854365
0.0105025	0.00530324		0.0203775	0.00895205
0.0145128	0.00557433		0.0200346	0.00783967
0.0113131	0.00573592		0.0201965	0.00844474
0.0136478	0.00100368		0.0197913	0.00890373
0.0126573	0.00235255		0.0199353	0.00834207
0.0127518	0.00280702		0.0206635	0.00782879
0.0117358	0.00323003		0.0201142	0.00853722
0.00348289	0.00332633		0.0193363	0.00926693
0.0018417	0.00344546		0.0193714	0.00849326
0.00383573	0.0035938		0.0186621	0.00760875
0.00210953	0.00373388		0.0183877	0.00744053
9.68565e-05	0.00389326		0.018013	0.00672726
0.000708308	0.00387199		0.0178018	0.0063248
-0.00346203	0.00326755		0.0175967	0.00638825
-0.0019299	0.00408878		0.0174152	0.00727866
-0.0068082	0.00409625		0.017281	0.00689148
-0.00656907	0.00426439		0.0171055	0.00711295
0.0151391	0.001499		0.0169698	0.00666696
0.0131165	0.00170673		0.0170011	0.00686285
0.0172815	0.00214551		0.0169829	0.00635339
0.0139256	0.0025909		0.016849	0.00479277
0.0152294	0.00294687		0.0156552	0.00501783
0.014175	0.00298485		0.0154296	0.0052823
0.0144759	0.00351118		0.0156004	0.00548156
0.0133533	0.00324615		0.0166329	0.00566222
0.00297085	0.00246513		0.0163371	0.00586751
-0.000203763	0.00266408		0.0165446	0.0060213
0.00142998	0.00284226		0.0157719	0.00627653
-0.000749079	0.00317779		0.0157406	0.00641885
0.000620467	0.00336822		0.0157074	0.0066938
0.00118114	0.00327475		0.0157337	0.00483394
-0.000111163	0.00329563		0.0157153	0.0050765
-0.00148171	0.00368388		0.0157712	0.00527232
-0.000653086	0.00344113		0.020896	0.00539459
-0.00288849	0.00351206		0.0212142	0.00558992
0.00122336	0.00410397		0.0208039	0.00569907
0.000538229	0.00452039		0.0210091	0.00589703
0.0177405	0.00363		0.0207363	0.00599043
0.0153834	0.00397966		0.0209223	0.00626885
0.0204635	0.00460173		0.020832	0.00641253
0.0164825	0.00510251		0.0208573	0.00676811
0.0170675	0.00479137		0.0210222	0.00692092
0.0152849	0.00404018		0.0193899	0.00728645
0.017266	0.00506913		0.0200908	0.0075927
0.0157721	0.00604363		0.0207956	0.00766722
0.0161283	0.00546438		0.0186409	0.00798737
0.015263	0.00597586		0.0183093	0.00507894
-0.000125729	0.00572481		0.0178886	0.00520029
-0.00168285	0.00652049		0.0176834	0.00506913
0.000137258	0.00478593		0.0174447	0.00492264
-0.000521534	0.0071962		0.0173475	0.00530325
0.00147775	0.00460089		0.017371	0.00534276
-0.000505492	0.00566911		0.0172462	0.00551186
-0.00299332	0.0011022		0.0171091	0.00547432
-0.00362581	0.00427608		0.0170599	0.00564963
-0.00285909	0.0077065		0.0150161	0.0058523
-0.00404636	0.0065169		0.0148677	0.00598217
0.0210097	0.00400741		0.0151652	0.00623722
0.0183371	0.00684711		0.0163703	0.00636144
0.0217979	0.008253		0.0160494	0.00660281
0.0186113	0.00693532		0.0162279	0.00687747
0.0244236	0.00783425		0.015737	0.00699472
0.0219929	0.0120838		0.0159096	0.00738773
0.0175795	0.0158892		0.0157913	0.00752207
0.0160788	0.0131472		0.015763	0.00783077
0.017499	0.0138656		0.0157686	0.00812786
0.0161317	0.0126363		0.0158083	0.0085144
0.0166276	0.00811087		0.0158253	0.00874877
0.0156261	0.011142		0.0157948	0.00535356
0.00185602	0.0157649		0.0216837	0.00543839
0.000562872	0.0145382		0.0218216	0.00526842
0.0036095	0.0172529		0.0216552	0.00525807
0.00224425	0.0172333		0.0213321	0.00533757
0.00612861	0.0168127		0.0211625	0.00527843
0.00352345	0.016992		0.021105	0.00532354
0.00293949	0.0169212		0.0207222	0.00542952
0.00190855	0.0162884		0.0202376	0.00709828
0.0014452	0.0142769		0.0195443	0.00737016
0.00199643	0.0181611		0.0191209	0.00753351
-0.00172329	0.0180006		0.0185036	0.0078285
-0.00140373	0.00772921		0.0182329	0.00812277
0.0235909	0.00792832		0.0178293	0.00849264
0.0202196	0.00831397		0.0177664	0.0088066
0.0226646	0.00806782		0.0178085	0.00908802
0.019928	0.00803483		0.0176242	0.0088845
0.0231532	0.0085625		0.0174569	0.00924593
0.0222183	0.00812319		0.0174989	0.0070355
0.0214666	0.00833486		0.0145192	0.00584958
0.0212341	0.00856834		0.0142418	0.00580856
0.0209679	0.00875167		0.0143661	0.00627727
0.0196245	0.00832435		0.0150249	0.00556469
0.0214724	0.00799784		0.0149238	0.00552635
0.0195631	0.00769057		0.0155675	0.00533487
0.0201829	0.00861995		0.0158398	0.00534401
0.0192751	0.00732142		0.0156605	0.00903983
0.0178842	0.00679793		0.0150723	0.00925601
0.0173081	0.00523932		0.0154008	0.0094304
0.00635724	0.00462488		0.0152739	0.00942398
0.00432437	0.00617166		0.0155374	0.00937011
0.00813044	0.00571845		0.0154698	0.00745404
0.00468745	0.00299115		0.0156959	0.00725496
0.0100055	0.00351837		0.01573	0.00641468
0.00890537	0.00403758		0.0156999	0.00635838
0.00821703	0.00413298		0.0157678	0.00585129
0.00836667	0.00212448		0.0157233	0.00586161
0.00541206	0.00263173		0.0157188	0.00963442
0.00551656	0.00258743		0.0155255	0.00978369
0.0031391	0.00319711		0.0215982	0.00808139
0.00290925	0.00312866		0.0213035	0.00799988
0.00956614	0.00372905		0.0210315	0.00706633
0.0123642	0.00186481		0.0204359	0.00698929
0.00929216	0.00194506		0.020005	0.00632713
0.0082894	0.0021377		0.0193558	0.00634177
0.0132257	0.00305631		0.0189926	0.00887226
0.0119408	0.00270472		0.0184667	0.00873694
0.0130694	0.00304146		0.0182893	0.00776038
0.0123001	0.00244404		0.0179919	0.00755483
0.0134959	0.00197446		0.0180461	0.00693045
0.0131223	0.00245861		0.0179783	0.00699125
0.0134965	0.00366245		0.0136993	0.00940779
0.0129616	0.00306768		0.0141398	0.00939731
0.0128821	0.00319842		0.01366	0.00909798
0.013446	0.00405743		0.0141486	0.00888679
0.015664	0.00286732		0.0136035	0.00803663
0.0160071	0.00362594		0.013606	0.00764689
0.0146381	0.00472045		0.0141831	0.00966406
0.0158279	0.00411157		0.0148723	0.00967582
0.0112704	0.00409359		0.0151187	0.00971353
0.0134311	0.00669212		0.0149599	0.00955582
0.0106937	0.00552757		0.0150279	0.00933627
0.0101956	0.00634677		0.015206	0.00921
0.00888544	0.00688018		0.0155223	0.00825892
0.0103028	0.00467406		0.0155777	0.00777686
0.0132606	0.00511942		0.0154046	0.00604808
0.00791582	0.00501002		0.0153788	0.0116649
0.016207	0.00493906		0.0139544	0.00855431
0.0131026	0.00745701		0.0144744	0.00857754
0.0144467	0.00788616		0.0144039	0.00793157
0.0162279	0.00813829		0.0147107	0.012507
0.0118621	0.00849645		0.0235947	0.0123214
0.0123206	0.0086948		0.0212057	0.011868
0.00717022	0.00878242		0.0192441	0.0126005
0.0128593	0.00869175		0.0165663	0.0081544
0.00879186	0.00844434		0.0142793	0.00909908
0.00677222	0.00727774		0.0276348	0.006657
0.0102924	0.00780024		0.0248852	0.0074808
0.0109109	0.00795405		0.0209087	0.012696
0.0133107	0.00732957		0.0187043	0.0127446
0.00956405	0.0058328		0.0148187	0.0128696
0.0125224	0.00638756		0.0128745	0.0127074
0.0134615	0.00650964		0.0250067	0.0130613
0.0164271	-0.00124417		0.0261957	0.0132183
0.016541	0.00719348		0.0154174	0.0129234
0.0147695	-0.00590448		0.0167973	0.0135254
0.0156589	-0.00843546		0.0211673	0.00941991
0.00661304	-0.0115231		0.0136819	0.0105343
0.006151	-0.0102881		0.0119596	0.00769812
0.00526768	-0.0107357		0.0121782	0.00866708
0.00651532	-0.0137124		0.0102754	0.0127281
0.00492202	-0.0137838		0.0135665	0.0125884
0.00645355	-0.012409		0.00944117	0.012927
0.0155524	-0.013847		0.0103868	0.012967
0.0127666	-0.0137655		0.0124077	0.0130181
0.0126142	-0.0128183		0.00967181	0.0133525
0.0152257	-0.0140147		0.00860738	0.0135905
0.0125859	-0.0140687		0.00854154	0.0132831
0.0125334	0.00609319		0.00791686	0.0109135
0.00915464	-0.0119007		0.00786363	0.0119777
0.00643447	-0.0107173		0.00711955	0.0101064
0.00514429	-0.0142722		0.0074493	0.00895108
0.00792648	-0.0126792		0.00691003	0.00815787
0.0050222	0.00606377		0.00668968	0.00808011
0.00646149	0.00612668		0.00609124	0.0124712
0.011256	-0.0100319		0.00655599	0.011716
0.011055	-0.00925703		0.0048343	0.0121058
0.0108794	-0.0105728		0.00550884	0.0125887
0.0117737	-0.0126136		0.00598143	0.0118902
0.00990214	-0.0152098		0.00419661	0.0122832
0.0110653	-0.0156806		0.00452254	0.0129352
0.00784483	0.00615924		0.00478504	0.0119741
0.0101094	0.00616057		0.00405039	0.0122874
0.0135782	0.00614335		0.00474075	0.0119725
0.00643783	0.00617515		0.00446081	0.0122716
0.00947705	0.00612123		0.00417361	0.0119253
0.00976731	0.00607677		0.00413646	0.0122948
0.00948885	-0.00877323		0.00468287	0.0123561
0.010133	-0.00743914		0.00459394	0.0119813
0.00835315	-0.00957804		0.0043499	0.0111114
0.00986943	-0.00946826		0.00438255	0.0103318
0.0131701	-0.0142397		0.00489852	0.00955548
0.0126106	-0.0116303		0.00494628	0.00951036
0.0130133	0.00531554		0.00467996	0.00856993
0.0140268	0.00555578		0.00470538	0.0112454
0.00824008	0.00582712		0.00536331	0.0109584
0.00836936	0.00612883		0.00563377	0.0112226
0.0083486	0.00605401		0.0056304	0.0108152
0.00894115	0.00616544		0.00529979	0.0113598
0.00726361	0.00621727		0.00492975	0.00981765
0.00848683	0.00622166		0.00534561	0.0107673
0.0151829	-0.00549303		0.00601703	0.0113513
0.0115393	-0.00213066		0.00620749	0.0111452
0.009888	-0.00600049		0.005982	0.0106826
0.0134964	-0.00210411		0.00610785	0.0107698
0.0108188	-0.00893988		0.00578489	0.0102485
0.0124613	-0.00253404		0.00593612	0.00989269
0.00675609	0.00398313		0.00672288	0.00976267
0.00656639	0.00406009		0.00686255	0.00917913
0.00659431	0.00412743		0.00657072	0.00925247
0.00735895	0.00503751		0.00670665	0.00995053
0.00556701	0.00476314		0.00639928	0.00976974
0.00733098	0.00518222		0.00649691	0.00569395
0.0150199	0.005509		0.0073919	0.00591231
0.011315	0.00576612		0.00740707	0.00608588
0.00963538	0.00571722		0.00708913	0.0062885
0.0103141	0.00601416		0.00706641	0.0064372
0.00506438	0.00616156		0.00682378	0.00661652
0.00666789	0.00623259		0.00678106	0.00544671
0.00757973	-0.013956		0.00781185	0.00586242
0.00711833	-0.0124085		0.00769412	0.00568744
0.0136466	0.00250728		0.00715376	0.00551271
0.0116023	0.00266739		0.00736073	0.00607057
0.0106838	0.00574338		0.00715453	0.0062641
0.01121	0.0052487		0.00692031	0.00642303
0.00508854	0.00568645		0.00993587	0.00658027
0.00484005	0.00526341		0.00948544	0.00678476
0.00336128	0.00563534		0.00936145	0.00683055
0.0056753	0.00616545		0.0088773	0.00710651
0.0138761	0.00381552		0.00752571	0.00743084
0.01245	0.00521845		0.00792089	0.00769409
0.0116682	0.00469303		0.00852145	0.00805695
0.0123847	0.00501254		0.00721305	0.00838437
-0.00343271	0.00526652		0.00689276	0.00855239
0.00468359	0.00556058		0.00623628	0.00550717
0.00277605	-0.0146624		0.00802958	0.00566159
-0.00184429	-0.0128152		0.0087463	0.00551
0.0145906	-0.012036		0.00845611	0.00543435
0.014558	-0.011063		0.00761138	0.00582653
0.0160627	-0.014323		0.00729355	0.00595597
0.0140736	-0.0137225		0.00860114	0.00623644
-0.00246516	-0.00113101		0.00812547	0.00615795
0.00166243	-0.00604506		0.0072354	0.00631392
0.00337247	-0.0107088		0.00762199	0.00654609
0.00333089	0.00107897		0.007358	0.00676203
0.0137699	0.00186691		0.00687457	0.00694915
0.0147341	0.00168424		0.00457587	0.00731257
0.016197	0.00182623		0.00554516	0.00764095
0.0136701	0.00273335		0.00673786	0.00796114
-0.00420656	0.00349699		0.0070408	0.00832597
0.00109672	0.00237003		0.00784129	0.00856601
0.000650081	0.00286196		0.00795806	0.00856597
-0.0032879	0.00418185		0.00748127	0.00876057
0.000618566	0.00489873		0.0071566	0.00878701
0.00191623	0.00356629		0.00623382	0.00903927
0.0157367	0.0041651		0.00515204	0.00926904
0.0146971	0.00553279		0.00656501	0.00564791
0.0156276	0.0063017		0.00827631	0.00571858
0.0147644	0.00471119		0.00825814	0.00566017
-0.00576062	0.00536898		0.00824253	0.0056576
-0.00135093	0.00693857		0.00758244	0.00577444
-0.0020196	0.0077703		0.00608168	0.00575427
-0.00515648	0.00576063		0.00649143	0.00591424
-0.00295538	0.00664249		0.00758446	0.00608839
-0.000518339	0.00840013		0.00880454	0.00881912
0.0159952	0.0092939		0.00951604	0.00892494
0.014959	0.00698729		0.00941423	0.00918119
0.0160468	0.00791317		0.00871336	0.00939229
0.0148364	0.0103971		0.00733824	0.00948669
-0.000936236	0.00994447		0.00671166	0.00964626
-0.00683157	0.00981567		0.00778015	0.00947858
-0.0028908	0.00766951		0.00944947	0.00977919
-0.000769911	0.00866827		0.00980564	0.00597373
-0.00425673	0.00789123		0.00990939	0.0060127
-0.00481766	-0.00449392		0.00892231	0.00583347
-0.00753268	0.00972016		0.00829648	0.0057675
-0.00267525	0.0103596		0.00854068	0.00565767
0.0158636	0.00941385		0.0106855	0.00570407
0.0145215	0.00783401		0.00991799	0.00957539
0.0153934	-0.00133686		0.0102941	0.00965042
0.0135418	0.000427908		0.0109454	0.00975882
0.000686151	0.0133805		0.0113084	0.0098571
0.000883456	0.0123948		0.0106601	0.0064895
0.00202221	0.0105402		0.0107374	0.00660242
0.000501623	0.00946694		0.0099659	0.00614007
0.00151385	0.00758838		0.00880015	0.00625301
8.08195e-05	0.00460561		0.00824803	0.00870407
0.0134947	0.00620285		0.00827339	0.00730235
0.0110019	0.0105418		0.0126918	0.00771725
0.00934493	0.0141978		0.0119429	0.00791408
0.00788543	0.0137098		0.0125663	0.00738049
0.00923716	0.0132504		0.0115389	0.00678065
0.00684492	0.0107469		0.0114632	0.00898791
0.000632928	0.0114606		0.010459	0.00955588
0.00262403	0.00978129		0.00997622	0.00973995
0.00193094	0.00818743		0.00877528	0.00858284
0.00173934	0.0155652		0.00824289	0.00973392
1.3961e-05	0.0142055		0.0123656	0.0100495
0.00222932	0.01041		0.0108584	0.00923058
0.00907076	0.0122815		0.0101108	0.0101612
0.0100135	0.0165383		0.0108418	0.0139224
0.00812772	0.0166143		0.00881843	0.0131273
0.00735448	0.0165686		0.00826296	0.0100168
0.00763841	0.0168081		0.0105318	0.00735801
0.00636081	0.0167332		0.0095708	0.0137918
0.00797565	0.0136569		0.00859998	0.0159705
0.00515744	0.0143083		0.00808795	0.00741688
0.00982372	0.0157655		0.0119487	0.00774738
0.00571345	0.0120074		0.0089408	0.00765757
0.0076143	0.015711		0.00984677	0.00669607
0.00953482	0.0167987		0.0112135	0.00692311
0.003229	0.0169787		0.00828633	0.00763333
0.00504871	0.017023		0.0078619	0.00766392
0.00712493	0.00832648		0.0116049	0.0105939
0.0105532	0.00804913		0.0105342	0.0103376
0.00721889	0.00807603		0.00855284	0.0103011
0.00557681	0.00860715		0.00928453	0.00975134
0.0115491	0.00831829		0.00876977	0.00854583
0.00938224	0.00903079		0.00807637	0.00919443
0.00689395	0.00875179		0.0143544	0.00925645
0.0064058	0.00857432		0.00944316	0.00841483
0.0079182	0.00895884		0.0107477	0.00912066
0.00587112	0.00895677		0.0125206	0.00879641
0.0144827	0.00799647		0.00860694	0.00966643
0.0141841	0.00754571		0.00808634	0.00963406
0.0132181	0.00869725		0.0209484	0.00854914
0.0120011	0.00841823		0.0212119	0.00834093
0.0108805	0.00694635		0.0144133	0.00869219
0.0112357	0.00648211		0.0160309	0.0114518
0.0113847	0.00473328		0.018542	0.0110298
0.0102644	0.00429746		0.00945527	0.0108849
0.0065762	0.00584228		0.0108574	0.0107309
0.0106918	0.00536991		0.00934324	0.0108039
0.00766202	0.00298795		0.00834279	0.010234
0.00578991	0.00273872		0.0189797	0.0106708
0.0124682	0.00368992		0.0200857	0.0102193
0.0115899	0.00340013		0.0160603	0.0108707
0.0147369	0.00196553		0.0122331	0.010555
0.0127317	0.00176011		0.00988176	0.0110744
0.000424786	0.00246276		0.00896659	0.0106383
0.000549317	0.0021803		0.0142171	0.0111288
0.000507575	0.00159111		0.0155642	0.0107707
0.000352286	0.00153297		0.0124214	0.0095779
-2.91763e-05	0.00169314		0.0129447	0.0091481
-0.000795779	0.00154583		0.0112748	0.00918631
0.00178728	0.00214725		0.00964506	0.0116052
0.000695014	0.00235122		0.0139813	0.0124785
0.00105355	0.00171775		0.0134819	0.0118753
-0.00038768	0.00183332		0.0129102	0.0114587
0.000953964	0.00432599		0.0215475	0.0115921
-0.000333881	0.00346141		0.0220647	0.0121169
0.00105251	0.00384954		0.0221913	0.0118175
0.000644176	0.00405193		0.0223343	0.0123294
0.000478138	0.00268168		0.0197517	0.011963
-0.00111069	0.00300394		0.0210936	0.0123479
-0.00112514	0.00650605		0.0207916	0.0118966
-0.00163993	0.00694726		0.0215101	0.0120994
0.00206925	0.00463417		0.0222502	0.0115154
0.0018136	0.00532827		0.0229812	0.0116125
0.000453455	0.00599617		0.0232635	0.00972496
-0.00772448	0.00449566		0.0229106	0.0108594
-0.00449914	0.00863227		0.0224991	0.0127963
-0.010044	0.00886583		0.0228581	0.0135721
-0.00629601	0.00888494		0.0179887	0.0132327
-0.012632	0.0089086		0.0190921	0.0128009
-0.00667533	0.00862728		0.0189561	0.0130579
-0.011019	0.00845283		0.019827	0.0133396
-0.00231284	0.00760047		0.0213753	0.013038
-0.0109316	0.00795937		0.0227211	0.0131774
-0.00286896	0.00459612		0.0235052	0.0127818
-0.000257317	0.00527976		0.024689	0.0128749
-0.0018082	0.00564207		0.0239602	0.0124173
-0.00178063	0.00537692		0.0232606	0.0126187
-0.00177424	0.00561642		0.02374	0.0112022
-0.00167098	0.000580812		0.0238059	0.0121475
0.00150599	0.00620267		0.0233753	0.0136893
0.0018102	0.00650086		0.0234158	0.0134052
-0.00635216	0.00619449		0.0179052	0.0135999
-0.00191812	0.00641473		0.0167614	0.0136454
-0.00992931	0.0019921		0.019121	0.0134687
-0.0107857	0.00117408		0.0196266	0.0133459
-0.00469364	0.00035709		0.0213239	0.0132288
-0.00406756	0.00219769		0.0231978	0.0132078
-0.00233113	0.00685798		0.0245284	0.0130833
-0.00118028	0.00707019		0.0246538	0.0131271
-0.00129214	0.00679602		0.0249141	0.0124346
-0.00356131	0.00693492		0.0250304	0.0129206
-0.0109287	0.000191739		0.024701	0.013125
-0.00497135	1.84761e-05		0.0245249	0.0128772
-0.0118523	-0.000187415		0.0241568	0.0130877
-0.00521803	0.000997856		0.0240034	0.0128516
-0.00151932	0.00727315		0.00803663	0.0130413
-0.000704992	0.00723764		0.00798946	0.012858
-0.00052644	0.00723676		0.00845818	0.0130475
-0.000555584	0.00717911		0.00848308	0.0128737
-0.00343684	0.00717743		0.00889948	0.00650264
-0.0008421	0.00709045		0.00901925	0.00680687
-0.00464784	-0.00300783		0.00910308	0.00717795
-0.00243445	-0.0025561		0.00881827	0.0073788
-0.00655733	0.00719335		0.00849376	0.00767615
-0.00839753	0.0071936		0.00826241	0.00795623
-0.0028955	0.00713129		0.0166536	0.00826732
-0.00216041	0.00709996		0.0152728	0.00847651
-0.000907651	-0.00581632		0.0184171	0.0059635
0.000232861	-0.00455792		0.0191062	0.00689222
0.00300609	0.00650524		0.0209008	0.00650191
0.00354556	0.00658275		0.0219721	0.00616454
0.000556288	0.0067849		0.0242875	0.00751408
0.00347198	0.00708638		0.0236077	0.0072484
-0.00924199	0.00689957		0.0243642	0.00737457
-0.00375555	0.00666301		0.0247326	0.00772167
0.000174329	0.00683833		0.0101585	0.0081316
0.00242277	0.00696239		0.0097235	0.00839625
0.00353469	-0.00440891		0.00946034	0.00881083
0.00338299	-0.00428276		0.00896145	0.0091257
0.00152981	-0.00760395		0.00880209	0.00916934
-0.00138791	-0.0119566		0.00835758	0.00896243
-0.00566759	0.00619444		0.00835873	0.00886251
-0.000946951	0.00639958		0.00802632	0.00920357
0.00246553	0.00631141		0.00813754	0.0094495
0.00419914	0.00634633		0.0079204	0.00949061
0.000635487	0.0064568		0.00806344	0.00585335
0.00155306	0.00642939		0.0079962	0.00645484
0.000682574	0.00630644		0.00787719	0.00603674
0.0017867	0.00652309		0.00757675	0.00581295
-0.00290273	0.00132603		0.0076868	0.00703298
0.0015479	-0.00670952		0.00769199	0.00679005
0.00423188	-0.00366988		0.00783683	0.00698892
0.00553318	-0.0122839		0.00805459	0.00735865
0.00299497	-0.010375		0.00839933	0.00954731
0.00432175	0.00605804		0.00879173	0.00963763
0.0057526	0.00612945		0.00907683	0.00990392
0.00309966	0.00611749		0.00927186	0.00996343
0.00464718	0.00617607		0.00894703	0.00975897
0.00362765	0.0062562		0.00973782	0.0095987
0.00054917	0.00622398		0.00909334	0.00961574
0.00512094	0.00616308		0.00875938	0.00961286
0.00590806	0.00623758		0.00922864	0.00613566
0.00608391	0.00183215		0.0100391	0.00655521
0.00700572	0.00152205		0.0160161	0.00717259
0.00813608	0.000826412		0.0179413	0.00673655
0.00899109	-0.00116281		0.0188366	0.00667123
0.00419856	-0.00124084		0.0211215	0.00697513
0.00664037	-0.00253238		0.0223311	0.00970325
0.0045832	-0.00433246		0.0238563	0.00960939
0.00402121	-0.00769819		0.0117632	0.00956064
0.00711154	-0.0104052		0.0112567	0.00761254
0.00613858	-0.00936722		0.0116249	0.00769838
0.00324629	0.00590414		0.0117851	0.00768598
0.00633948	0.00602137		0.0102438	0.00705918
0.00625495	0.00598216		0.01065	0.00702389
0.0105772	0.00601684		0.010919	0.00750292
0.0113158	0.00614036		0.00979472	0.00975399
0.0109122	0.00619668		0.00948333	0.00908656
0.00505291	0.00617024		0.00882447	0.00934656
0.0077504	0.00620704		0.00858863	0.00901633
0.00524206	-0.00482749		0.00794379	0.00864897
0.00802651	-0.00394612		0.00791617	0.00852301
0.00958806	-0.00656613		0.00749339	0.0104944
0.00735525	-0.00792912		0.00763993	0.0111824
0.0059187	-0.00658365		0.00748567	0.0109964
0.00917789	-0.00652671		0.00762804	0.0102769
0.00895182	-0.00355617		0.00755307	0.0114712
0.00773167	-0.0052971		0.0101464	0.0131491
0.0069753	-0.00286646		0.0102272	0.0155447
0.0118153	-0.000752103		0.0102977	0.0147392
0.0109193	-0.00386141		0.0105468	0.016227
0.0116257	-0.00701966		0.012353	0.0152563
0.0107943	-0.0080175		0.011994	0.0152985
0.0107033	-0.00822644		0.0122405	0.0143524
0.00992341	-0.0091115		0.0124859	0.0140718
0.0180946	-0.00844577		0.0122746	0.0129464
0.0190172	0.00534842		0.0120171	0.0130986
0.0171319	0.00578184		0.00998889	0.0121585
0.0174663	0.00558639		0.00983955	0.0123561
0.00616642	0.00561828		0.010418	0.0113136
0.00785949	0.00591231		0.0104793	0.0115302
0.00689997	0.0060715		0.0125543	0.0122756
0.00596619	0.00618684		0.0125696	0.0120497
0.00964111	0.00621606		0.0126986	0.0125921
0.0104612	0.0061884		0.0126057	0.0122048
0.0125002	0.00620899		0.00890378	0.0133103
0.0120976	-0.00975059		0.00862347	0.0128014
0.0199353	-0.0136648		0.00932675	0.0125457
0.0182921	-0.0109203		0.00890789	0.0134946
0.0140431	-0.0137267		0.012276	0.0137266
0.0220001	-0.0108771		0.0124779	0.0140637
0.0207378	-0.0076703		0.0126324	0.0144385
0.0166063	-0.00529125		0.0125252	0.0162481
0.0173987	-0.00942325		0.00799114	0.0155246
0.0190031	-0.0107448		0.00758559	0.0152483
0.0145826	-0.00879004		0.00737333	0.016347
0.0139916	-0.0093897		0.00825164	0.0154952
0.0151585	-0.00832254		0.0120443	0.0142174
0.0149855	-0.00817958		0.0116875	0.0152391
0.0141412	-0.00778903		0.0121926	0.0159087
0.0139521	-0.00667868		0.0119276	0.0148075
0.0112944	-0.00759263		0.00722552	0.0146159
0.010447	-0.00621559		0.00758277	0.0154019
0.011219	0.00384553		0.00749308	0.0150673
0.0100873	0.00500648		0.00732068	0.00793401
0.00659147	0.00457319		0.0112322	0.00816854
0.00831012	0.00484907		0.0108332	0.00963033
0.00998008	0.00534654		0.0113228	0.00919347
0.00618978	0.00552441		0.0109901	0.00870484
0.0141956	0.00531068		0.00731744	0.00794912
0.00910786	0.00582678		0.00795334	0.00827943
0.0110778	0.00604256		0.00762448	0.00874829
0.013527	0.00614037		0.00751462	0.00893134
0.00768914	-0.0128101		0.0103486	0.0092418
0.00772443	-0.0121908		0.0100497	0.00941796
0.0070307	-0.0106625		0.0102686	0.00741786
0.0110702	-0.0101109		0.0100217	0.00857685
0.00857882	-0.00847067		0.00776674	0.00804389
0.00692238	-0.00707943		0.00790308	0.00760298
0.0114782	-0.00542846		0.00972111	0.00929515
0.010741	-0.00209065		0.00945251	0.0089672
0.00678665	-0.00340656		0.00930095	0.00902951
0.00686319	-0.00118249		0.00947676	0.00937013
0.00225768	0.00274727		0.00767651	0.00983549
0.00403534	0.00311792		0.00780056	0.0102273
0.00578337	0.00269012		0.00918238	0.0103298
0.00204976	0.00338564		0.00917892	0.00984044
0.0026824	0.00302981		0.00863009	0.00987557
0.0067965	0.00382476		0.00796458	0.0100671
0.00374123	0.0045734		0.00793643	0.0104054
0.00201982	0.00500485		0.00763076	0.0101984
0.00767863	-0.0150285		0.00723024	0.00743967
0.00562738	-0.0139612		0.00802254	0.00862195
0.000538251	-0.01257		0.00767505	0.00828073
0.00419078	-0.0111141		0.00737722	0.00732947
0.00440002	-0.00990635		0.00696475	0.00765794
-0.000295531	-0.0110217		0.00671347	0.00873139
0.00967576	-0.00701627		0.00710347	0.00902898
0.00723264	-0.00373448		0.00735941	0.0092673
0.00689615	0.00150105		0.00784901	0.0108175
0.00829406	-0.000406248		0.00809947	0.0108777
0.0063745	8.90152e-05		0.00711568	0.011308
0.00706574	0.00175696		0.0068873	0.011382
0.00267793	0.00444094		0.00650892	0.0107353
0.00203999	0.00510845		0.00591692	0.00982354
0.00339814	0.00406727		0.0071974	0.0102185
0.0040874	0.00559617		0.00749959	0.00972938
0.00438235	0.00534855		0.00798876	0.00806929
0.00439235	0.00422404		0.00827712	0.00872582
0.00387798	-0.0106955		0.0056847	0.00860517
0.00348252	0.00164027		0.00536612	0.00779437
0.0023445	0.00017274		0.00491579	0.0079228
0.00386514	-0.00870307		0.00452055	0.00861303
0.00447298	-0.00390744		0.00740415	0.0106877
0.00225187	0.00204838		0.00795468	0.0100561
-0.000432499	0.00244516		0.00826588	0.0100724
-0.00125631	0.00191283		0.00852005	0.00943664
-0.00264644	0.00148065		0.0052978	0.00947794
-0.00334059	0.00112672		0.00504752	0.00951954
-0.0033098	0.00301345		0.00473675	0.00890574
-0.00388621	0.00358651		0.00381433	0.00881877
0.0138795	0.00195292		0.00440597	0.00917915
0.0128706	0.00296104		0.00357736	0.0117015
0.00939545	0.0042957		0.00824608	0.0106468
0.0105458	0.00504542		0.00823918	0.0103291
0.0130746	0.00358782		0.00777847	0.0108293
0.00820419	0.00428466		0.00855025	0.0102236
0.0045079	0.00574207		0.00462104	0.0104376
0.00519271	0.00642846		0.00440106	0.0127747
0.000150786	0.00496519		0.00409785	0.0131502
-0.000359276	0.0057137		0.00315886	0.012345
0.0021404	0.00713677		0.00362615	0.0122836
0.00196967	0.00781377		0.00303316	0.0113053
-0.00207999	0.00639484		0.00644733	0.0109258
-0.00255079	0.00714133		0.00814634	0.0141889
-0.00418078	0.00859101		0.00770824	0.0143575
-0.00369461	0.00930919		0.00692364	0.0131434
-0.00506126	0.00786218		0.00417866	0.0127812
-0.0030045	0.00862173		0.00414545	0.0156297
0.00931835	-0.0114475		0.00397961	0.0149764
0.0139051	0.0101023		0.00339108	0.0135027
0.0104186	0.0108405		0.00348862	0.0128098
0.00850947	0.00935837		0.00367007	0.0154149
0.0144014	0.0100302		0.00518009	0.0156193
0.0131253	-0.0112576		0.00777389	0.0149307
0.00563981	-0.0123154		0.00707585	0.0157478
0.00606263	-0.0119379		0.00559896	0.0156692
0.00596561	-0.0114685		0.00636316	0.0155607
0.00583282	0.0127089		0.00802166	0.015808
-0.0029565	0.0116016		0.0041647	0.0158917
-0.00238806	0.0118783		0.00405172	0.0169116
-0.00177021	0.0111601		0.00424518	0.0163335
-0.00170079	0.0112369		0.00410224	0.0156539
-0.00377305	0.0104695		0.0042477	0.0170469
-0.00342151	-0.0106126		0.00411986	0.0154359
-0.00267505	-0.0105003		0.00428596	0.0159484
-0.000123809	-0.00596656		0.00396564	0.0166588
-0.000129306	-0.0046129		0.00404367	0.0163489
-0.00231285	0.0130598		0.00362933	0.015393
0.0109058	0.0138319		0.00372457	0.0151548
0.00743986	0.0114902		0.00337724	0.015065
0.006489	0.012591		0.00360572	0.0157267
0.0099545	-0.000469546		0.00353114	0.0143066
0.00714119	0.00492447		0.00385928	0.0143256
0.00795078	0.0155254		0.00403414	0.0135176
0.00534652	0.0145072		0.00437241	0.0135829
0.00552201	0.0146645		0.00648531	0.0127499
-0.00174009	0.0139023		0.00577903	0.0129286
-0.00223673	0.0138972		0.00463278	0.0128773
-0.00249992	0.0130245		0.00522385	0.0124042
-0.00233925	0.00776064		0.00694746	0.0115942
-0.00285826	0.0109259		0.00447988	0.0128687
-0.00366194	0.0132879		0.004377	0.0116057
-0.0043595	0.0143447		0.00441744	0.0127892
-0.00438665	0.0132565		0.00414151	0.0128946
-0.00510607	0.015906		0.00418741	0.0121328
-0.0042327	0.0165492		0.00393721	0.012135
-0.00459472	0.0167228		0.00392556	0.0131176
-0.00261458	0.0166553		0.00397629	0.0124993
-0.00336773	0.0159843		0.00403483	0.013476
-0.00223479	0.0160522		0.00440782	0.0129606
-0.00240499	0.0152786		0.00476803	0.0128132
-0.00436082	0.0152968		0.00539828	0.0134453
-0.00779636	0.0143438		0.0159999	0.0133285
-0.00528525	0.0145955		0.0161932	0.0133957
-0.00540097	0.0159845		0.0162157	0.0129067
-0.00759496	0.0163305		0.0161177	0.0133987
0.00897222	0.016645		0.0159689	0.0126725
0.0108368	0.0165873		0.0158475	0.0126366
0.014235	0.0160042		0.0155103	0.0137613
0.00742541	0.00857228		0.0158777	0.0156038
0.00501372	0.00886062		0.0158556	0.0155703
0.00542625	0.00836115		0.0161545	0.0125836
-0.000252841	0.00929566		0.0162523	0.0135494
-1.69648e-05	0.00889085		0.0163364	0.0120838
-0.000474038	0.00871179		0.0164726	0.0124282
-0.000461461	0.00925216		0.0162148	0.0110439
-0.00195919	0.00932089		0.0160973	0.0115431
-0.00144207	0.00909045		0.0155109	0.0132436
-0.000452711	0.00890093		0.0156024	0.0133566
-0.00219457	0.00765208		0.0159233	0.0104094
-0.00934633	0.00722711		0.0158061	0.0115628
-0.00937325	0.0085025		0.0154297	0.0111356
-0.00974534	0.00814598		0.0153915	0.0135674
-0.00843952	0.00664696		0.0154176	0.0140236
-0.0117409	0.00621921		0.0153872	0.012198
-0.00942414	0.00457438		0.0154676	0.0140651
-0.00979636	0.00429182		0.0153579	0.0131468
-0.0117951	0.00558643		0.0154903	0.0150799
0.00480735	0.00521112		0.0152687	0.0137605
0.0069761	0.00293314		0.0153839	0.0151059
0.00614928	0.0027464		0.0154977	0.0184028
0.00365513	0.00367902		0.0161408	0.020393
0.00569046	0.00346646		0.0159369	0.0209962
0.00579863	0.00182936		0.0162415	0.019127
0.000324646	0.00180934		0.0163061	0.0204155
0.000316858	0.00229691		0.0164817	0.0202852
-0.00227003	0.00216323		0.0155444	0.0113378
0.000473864	0.00151845		0.0154629	0.0117667
-0.00257995	0.00171928		0.0154414	0.00956698
0.000282811	0.00156045		0.0154904	0.0122002
0.000789622	0.00158975		0.01549	0.0101682
0.00107604	0.00241606		0.0157967	0.012553
0.0152096	0.00280469		0.0157211	0.0127763
0.01216	0.00185987		0.0155713	0.0116833
0.0116464	0.00227702		0.0157323	0.0105207
0.0144314	0.00477441		0.0155763	0.010423
0.00467495	0.00376844		0.0155512	0.0117885
0.00508321	0.00444243		0.0152849	0.0141553
-0.00247996	0.00480509		0.0201953	0.014749
-0.0028358	0.00306921		0.0195441	0.0107385
-0.00245374	0.00355469		0.0197325	0.00901407
-0.00249949	0.00683434		0.0191056	0.0115233
-0.00244195	0.00732912		0.0194069	0.0136438
-0.000848846	0.00537373		0.0185273	0.0150112
-0.00136111	0.00612819		0.0155656	0.0147955
-0.00194603	0.00629207		0.0152864	0.00864856
-0.00069848	0.0052943		0.015509	0.00879871
-0.0130752	0.00898866		0.0157884	0.00936917
-0.0134046	0.00911787		0.0161642	0.0105701
-0.0136168	0.00907422		0.0160396	0.013399
-0.0128713	0.00896796		0.0158456	0.0112404
-0.0130325	0.00871575		0.0158524	0.00880899
-0.0136472	0.0085597		0.0157522	0.00799548
-0.0143013	0.00784215		0.0158035	0.0104121
-0.013309	0.00820598		0.0155361	0.00922755
-0.0134957	0.00282094		0.0152128	0.00766478
-0.0103613	0.00228125		0.0151288	0.00709214
-0.00890208	0.00344581		0.0149131	0.00881129
-0.00458752	0.00396519		0.0186341	0.00804627
0.00347926	0.00324915		0.0186577	0.00701748
-0.00114753	0.00363911		0.0189205	0.00712388
-0.00198163	-0.00284413		0.0188363	0.00738208
0.0050404	0.00454935		0.0192011	0.00836695
0.00765795	0.00495279		0.0189513	0.00788065
0.00703092	0.00431175		0.0194222	0.0083778
-0.00124502	0.00475779		0.0190455	0.00721427
-0.00415966	2.97214e-05		0.0196532	0.00687551
-0.000805321	-0.000950714		0.0201332	0.00791513
0.000658905	-0.00263358		0.0194457	0.00739782
-0.00659454	-0.00164592		0.0186721	0.00673572
-0.00698208	0.000509609		0.0187077	0.00632382
-0.00946553	0.00563816		0.0180408	0.00637023
-0.00854175	0.00604397		0.0181048	0.0060108
-0.00999822	0.00542306		0.0173254	0.00628729
-0.00671316	0.00583822		0.0168889	0.00596239
0.0144242	0.000657749		0.0168558	0.00637674
0.0112962	0.00130225		0.0176473	0.00696168
0.0104929	0.00125		0.0160614	0.011862
0.010756	0.00202053		0.015747	0.0117988
0.00416059	0.00660752		0.0158078	0.0144212
0.00467644	0.00693994		0.0158957	0.0138111
-0.00795206	0.00637959		0.0161836	0.0131748
-0.0044586	0.006714		0.0164176	0.0128381
-0.00583541	0.00197615		0.0162246	0.0120622
-0.00514116	0.00398449		0.0158115	0.0119287
-0.00400268	0.00365547		0.0155366	0.011691
-0.00360996	0.00236814		0.0154046	0.011201
-0.00358068	0.00289799		0.0155981	0.0142365
-0.0040168	0.00492799		0.0150583	0.0132784
-0.00370042	0.00730104		0.014861	0.0127705
-0.00405032	0.00756408		0.0182866	0.0119312
-0.00362342	0.00705005		0.0181696	0.0113601
-0.00357933	0.00726974		0.0180654	0.0101847
-0.003207	0.00274107		0.0181746	0.00964131
-0.00287125	0.00346048		0.0181871	0.00989959
-0.00244228	0.00493996		0.0184835	0.0102276
0.0130198	0.00567373		0.0183212	0.0104696
0.0115694	0.00774378		0.0185203	0.00890569
0.0113796	0.00773065		0.0184184	0.00909678
0.0114826	0.00769419		0.0184728	0.009366
0.00390458	0.00736695		0.0185004	0.0100976
0.00477155	0.00749813		0.0184112	0.00973151
-0.00210717	0.00735843		0.0184894	0.00946162
-0.00188598	0.00156237		0.0182816	0.0103099
-0.0067484	0.00310389		0.0184154	0.0106322
-0.00421375	0.00540531		0.0181439	0.0109615
-0.00243118	0.00641987		0.0183245	0.010889
-0.00894613	0.00728056		0.017971	0.011131
0.0122294	0.00764091		0.0180522	0.0115348
0.010083	0.00741505		0.0176248	0.0119959
0.0108764	0.00727508		0.0175578	0.012016
0.0108237	0.00728481		0.0168594	0.00897223
0.00423781	0.00725438		0.0168399	0.00935152
0.00542486	0.001089		0.0171772	0.00903233
-0.00443434	0.00425363		0.0166002	0.00886612
-0.00430646	0.00625869		0.0162201	0.00953064
-0.00677097	0.00692216		0.0160132	0.00988738
-0.0107006	0.00630188		0.0159335	0.0104275
-0.0107112	0.00629526		0.0158798	0.0101872
-0.00973903	0.00642685		0.015726	0.0102906
0.00942582	0.00646297		0.0160127	0.0106425
0.00904709	0.00670847		0.0163642	0.0110525
0.0099186	0.0070895		0.0165661	0.0113124
0.0106034	0.00683767		0.0165445	0.0119057
0.00500809	0.0065402		0.0154567	0.0122208
0.00645938	0.00674447		0.0150943	0.0125921
-0.00289358	0.00687899		0.0149299	0.0124412
-0.00180969	0.00711289		0.0151737	0.0124289
-0.00384582	0.00715991		0.0152006	0.0114178
-0.00707462	0.00241471		0.0149598	0.0110568
-0.00820328	0.00279511		0.0197858	0.0116723
-0.0063163	0.0021068		0.0186143	0.009684
0.0105579	-0.00153786		0.0190105	0.0095489
0.0122931	0.00540499		0.0189225	0.00932283
0.0132445	0.00373445		0.0185272	0.00941309
0.0113122	-0.000317366		0.0187908	0.00950892
0.00643682	0.00609925		0.0192677	0.00964742
0.00889843	0.00646387		0.0187437	0.00993565
-0.000436161	0.00685245		0.0184597	0.00983626
3.96641e-05	0.00625716		0.0185519	0.00998527
-0.00253572	0.00628669		0.016685	0.0102811
-0.00453825	0.0061422		0.0164231	0.0108855
-0.00575793	0.00619229		0.0162299	0.0113714
-0.00275608	0.00626157		0.0162702	0.0100953
0.0117695	0.00618516		0.0162301	0.0101081
0.012772	0.00612997		0.016522	0.00979927
0.0144963	0.00619138		0.0153869	0.00973701
0.0117056	0.00618044		0.0151768	0.00966012
0.0120626	0.00629143		0.0151823	0.00967399
0.0109649	0.00627131		0.0156824	0.00982205
0.0126269	0.00617605		0.0162035	0.00991206
0.0117762	0.00639428		0.0157267	0.0116867
-0.000418367	0.00264333		0.0153929	0.0101637
-0.000707185	0.00237913		0.0154613	0.0104113
0.0025652	0.00238387		0.0152454	0.0109951
0.00446316	0.00219673		0.0152372	0.00980441
0.0142121	-0.000535017		0.0209942	0.00960042
0.0117654	0.00325055		0.0203038	0.00950034
0.0138595	0.00514193		0.0204553	0.00954009
0.0131298	0.00580483		0.0201429	0.00963098
0.0132157	0.00596084		0.0195518	0.00977674
0.0117725	0.00590159		0.0198217	0.0118345
0.00934926	0.00599789		0.0204239	0.0111849
0.0134028	0.00591597		0.0195975	0.010375
0.00402529	0.0059958		0.0168948	0.00994779
0.00232533	0.00598633		0.0165299	0.00959419
0.00191309	0.00605145		0.0165113	0.0094177
0.00190969	0.00605562		0.0167341	0.00941237
0.0103037	0.00609636		0.0167888	0.00941401
0.0116274	0.00607486		0.0165421	0.0115732
0.013171	0.00604887		0.0164791	0.0109526
0.00997971	0.00611182		0.0167158	0.0101297
0.0113034	0.00219514		0.0145951	0.00978896
0.0102268	0.00194443		0.0143227	0.00943275
0.0115142	0.00177514		0.0144304	0.00934031
0.0113851	0.00117298		0.0152896	0.00933682
0.00238614	0.00184303		0.0151688	0.0145082
0.00207922	0.00568396		0.0150291	0.0146967
0.0041714	0.00394792		0.0156725	0.014521
0.00703134	0.00137935		0.0156854	0.0150758
0.0126264	0.00593518		0.0155417	0.0147397
0.0115128	0.00576996		0.0154047	0.0152808
0.0125988	0.00576629		0.0153285	0.0150295
0.0114155	0.00559765		0.015149	0.0153476
0.0109655	0.00575762		0.0210478	0.0148543
0.00826234	0.00571901		0.0216573	0.0150871
0.00565729	0.00589985		0.020648	0.0140966
0.0111578	0.00591654		0.0210123	0.0141442
0.00728863	0.00601227		0.0209317	0.0155548
0.0054432	0.00600387		0.0211471	0.0166521
0.0132792	0.00592869		0.0174044	0.0168223
0.0118186	0.00602662		0.017133	0.0153987
0.012932	0.00178668		0.0170329	0.0161259
0.0103306	0.00156252		0.0171544	0.0157647
0.00405541	0.0011134		0.0174157	0.0160823
0.00433464	-0.0027033		0.017017	0.015594
0.00439346	0.000133157		0.0167346	0.0149982
0.00448364	-0.00390004		0.0168735	0.0146584
0.00505425	-0.00237755		0.0137631	0.0141506
0.00485991	-0.00384829		0.0134603	0.0141144
0.00434594	-0.000224233		0.0135352	0.0141415
0.00429337	0.00063286		0.0145949	0.0144354
0.00827802	0.0033376		0.0143826	0.0141862
0.00979487	0.00548957		0.0144153	0.0135979
0.0116564	0.00415272		0.0157087	0.0144583
0.00783462	0.00287017		0.0155198	0.0135159
0.00467466	0.00589805		0.0149936	0.0141091
0.00508848	0.00533161		0.0153323	0.0137276
0.004221	0.00538624		0.0153727	0.0140003
0.00455691	0.00490964		0.0150968	0.01379
0.00462846	0.00517995		0.0220249	0.0141094
0.00618251	0.00495166		0.0220914	0.0138391
0.00728963	0.00537843		0.0219105	0.0140821
0.00408493	0.00531642		0.0214915	0.013814
0.0109875	0.00570524		0.0217518	0.0135056
0.00928537	0.00569807		0.0215822	0.0128781
0.00895841	0.00540366		0.0217921	0.0114709
0.00932195	0.00583035		0.021919	0.010055
0.0105651	0.00104075		0.0178949	0.0103301
0.00886501	0.00126236		0.0180624	0.0117468
0.00652539	4.93412e-05		0.0177031	0.0119314
0.00710666	0.000549992		0.0176983	0.00909186
0.0054427	-0.000143448		0.0186553	0.00735883
0.00595237	-0.00257521		0.0180091	0.0113795
0.00757414	-0.00425545		0.0175464	0.00969641
0.00771471	0.00284996		0.0177362	0.00616535
0.0111668	0.000565753		0.0127012	0.00604428
0.0103661	-0.0026973		0.0124451	0.00696265
0.0100789	0.0040298		0.0128293	0.0104551
0.0103254	0.00421301		0.0140412	0.00886627
0.011763	0.00479621		0.0137863	0.0104507
0.00985617	0.00404386		0.0136906	0.00634736
0.00943455	0.00431897		0.0154142	0.00517497
0.0100686	0.00362759		0.0151349	0.00941554
0.00787404	0.00404964		0.0149089	0.00734651
0.00850143	0.00361233		0.0145704	0.00471704
0.00707881	0.00417033		0.0222773	0.00482632
0.00850083	0.00391091		0.0222154	0.00551997
0.0124264	0.00465356		0.0225739	0.00845426
0.0165584	0.0045751		0.0226018	0.00688773
0.0129382	0.00386158		0.0221879	0.00876181
0.0113421	0.0050377		0.0216363	0.00756108
0.0177217	0.00109114		0.0219415	0.00909238
0.0157746	0.000953573		0.0212012	0.00526012
0.0130937	0.000947128		0.0208573	0.00589405
0.0135206	0.000887164		0.0201734	0.00547537
0.0111796	0.00158333		0.0197464	0.00595376
0.0117957	0.00236365		0.0191426	0.0072027
0.011468	0.0021449		0.0188014	0.010674
0.0129323	0.00211859		0.0184283	0.00859766
0.00882979	0.00228365		0.0182695	0.0111356
0.0112373	0.00313924		0.0181593	0.00787839
0.0167121	0.00305289		0.0181612	0.00956265
0.0154287	0.00228875		0.0187548	0.0102767
0.0160697	0.00259238		0.0182267	0.0129109
0.0141126	0.00216287		0.0181155	0.0134984
0.0121004	0.00269896		0.0201632	0.0159945
0.011173	0.00277392		0.0191389	0.0180555
0.0124507	0.00295702		0.0186732	0.018886
0.0104429	0.00267399		0.0190594	0.0165872
0.016424	0.00266605		0.0121466	0.0179581
0.0159901	0.00314101		0.012615	0.018192
0.0149136	0.00179786		0.0118167	0.0124931
0.0148733	0.00181379		0.0124293	0.0145859
0.0127658	0.00158692		0.012253	0.0161019
0.0134674	0.00116817		0.0125561	0.0187584
0.0119857	0.00173184		0.0115983	0.0138003
0.0164344	0.00249551		0.0128811	0.018243
0.0128128	0.002064		0.0125523	0.0169029
0.0108287	0.00373788		0.0128355	0.013772
0.0183224	0.00329396		0.0150472	0.0151539
0.0173806	0.00367205		0.0152111	0.0192958
0.0189236	0.00244996		0.0151232	0.0154557
0.0179287	0.00186546		0.0145495	0.0146394
0.0191001	0.00177723		0.014824	0.01415
0.017638	0.00127569		0.0151863	0.0167176
0.0182046	0.000993068		0.0150526	0.0119726
0.0160357	0.00133619		0.0144324	0.00954552
0.0171456	0.00151014		0.0221245	0.0139113
0.0158345	0.00188829		0.0212362	0.0130876
0.0128473	0.0036327		0.0209649	0.00443991
0.0134997	0.00288002		0.0200057	0.00583339
0.0127965	0.00308416		0.019604	0.00835873
0.0135122	0.00275812		0.018874	0.00934088
0.0117308	0.00170049		0.0185166	0.00510276
0.0118502	0.00166811		0.0181925	0.00405549
0.0125491	0.00240699		0.0180477	0.0090081
0.012812	0.00157505		0.0181907	0.00720187
0.00804858	0.0039388		0.0185965	0.00466195
0.00733376	0.00443388		0.0191321	0.00389654
0.0103932	0.0037034		0.0203348	0.00750746
0.0096718	0.00438546		0.0206771	0.00625014
0.00513555	0.0034206		0.0111467	0.00446757
0.00519486	0.00432519		0.0116749	0.00387917
0.00479047	0.00496672		0.0111104	0.00564193
0.00549229	0.00544681		0.0120761	0.00659408
0.00537916	0.00501732		0.0120204	0.00786522
0.005946	0.00563242		0.0130754	0.00815673
-0.0105208	0.00504878		0.0141519	0.00411224
-0.00829371	0.00569901		0.0139172	0.00453512
-0.0114738	0.00607367		0.0130524	0.00524705
-0.0104557	0.00670564		0.0146585	0.00585726
-0.0135594	0.00617433		0.0147984	0.00761725
-0.01272	0.00688878		0.0145871	0.00668832
-0.0162802	0.00637001		0.0146526	0.00531228
-0.0131038	0.00697594		0.014783	0.00468228
-0.0139104	0.00317532		0.0149361	0.00659497
-0.00845055	0.00755037		0.0148235	0.00599844
-0.00237352	0.00846152		0.0138509	0.00464249
-0.00569715	0.00761013		0.0142853	0.00410945
-0.00573142	0.00850918		0.0142395	0.00515974
-0.00246251	0.00772889		0.0144496	0.00601181
0.00573108	0.00845168		0.0180102	0.00671319
0.00568064	0.000257485		0.0178052	0.00687665
0.00548906	0.00970027		0.0192281	0.00415495
0.00494974	0.0103747		0.0184951	0.00365731
0.00506422	0.0104384		0.0192495	0.00476227
0.0047328	0.00956484		0.0197971	0.00499583
-0.000650485	0.00918937		0.0198132	0.00658613
-0.00663404	0.00981712		0.0190753	0.00582617
-0.00309745	-0.000667393		0.0181295	0.00373264
-0.000694909	-0.00481288		0.0189955	0.003226
-0.00865747	-0.00919647		0.0196173	0.00443879
-0.00665135	-0.00972136		0.01936	0.00473644
-0.000595479	0.0113942		0.0200244	0.00583442
-0.000702332	0.0122993		0.0203234	0.00531436
-0.000223662	0.0107063		0.0202182	0.00322636
-0.00136769	0.0113903		0.0201104	0.00352642
-0.000660898	-0.0023425		0.0195853	0.00412636
0.00133532	-0.00561052		0.0193687	0.00460683
0.00598963	-0.00297239		0.019476	0.00545382
0.00584597	-0.00737722		0.0197012	0.005094
0.00585928	0.0146038		0.0200559	0.00437633
0.0056824	0.0131982		0.0203269	0.00403638
-0.00133357	0.0135884		0.0199508	0.00534467
0.0001862	0.0131788		0.0202442	0.00507165
0.000957315	0.0129245		0.020142	0.00436653
-0.00042155	0.0119941		0.0197169	0.00488699
0.00110839	-0.00637133		0.0198662	0.00551099
-0.000217723	-2.58663e-05		0.0198468	0.0062872
0.00226081	7.7646e-05		0.0201447	0.00560381
0.00366409	0.00711364		0.0195384	0.00694314
0.00443951	0.0165563		0.0170637	0.00609068
0.00590417	0.0153242		0.0156589	0.00676231
0.00741888	0.0158088		0.0134327	0.0137393
0.00769869	0.0155293		0.0206782	0.0127965
0.00723192	0.0139279		0.0196536	0.0129445
0.0068478	0.0148112		0.0173105	0.0127034
0.00742522	0.0130719		0.0158453	0.0122326
0.00697605	0.00964041		0.0119636	0.0124297
0.00612653	0.00858238		0.0122583	0.0128755
0.00509044	0.0151886		0.0137124	0.0138201
0.00730348	0.0162088		0.0130535	0.0134041
0.00681546	0.0169544		0.011189	0.013142
0.00638572	0.0171463		0.0122863	0.0130538
0.00626094	0.0169643		0.011881	0.0125232
-0.00565227	0.0170168		0.0111982	0.012488
-0.00441515	0.0166338		0.0104392	0.0128846
-0.000918754	0.0159725		0.0105336	0.0121442
-0.00227823	0.0156354		0.00954552	0.0108434
-0.00500581	0.0158377		0.0117844	0.0112285
[truncated: 498,002+ more rows]
