# Supplementary material for: Motion of VAPB molecules reveals ER–mitochondria contact site subdomains
Source: Nature. 2024 Jan 24;626(7997):169–76. doi: 10.1038/s41586-023-06956-y (PMC10830423; doi:10.1038/s41586-023-06956-y)
Supplement: Supplementary file 15 — Source Data Extended Data Fig. 8 [file 41586_2023_6956_MOESM15_ESM.xlsx]

## Sheet: Fig S8c
HBSS-treated	DMEM-treated
2.35999	1.32748
1.54671	1.07287
1.42567	1.24183
2.05492	1.83049
1.62854	1.15038
1.28063	2.03419
3.40617	1.83733
1.68531	2.2984
2.2331	1.15564
1.57997	1.17712
1.73136	1.69072
1.76517	1.73261
1.99474	1.16525
2.38154	1.45353
1.67793	1.82595
1.30038	1.33154
1.98321	2.40177
1.28224	1.14425
1.37966	2.33591
1.71566	2.55921
2.67102	1.60771
2.2014	1.70939
1.81321	1.3687
1.13133	3.16682
2.2215	1.66327
1.14737	1.43804
1.97801	1.49264
2.40208	2.63049
1.40125	3.02463
2.62445	1.35951
1.82322	1.29153
1.40497	1.03727
2.63978	1.6558
1.46092	3
2.16305	1.10776
2.82015	1.30396
2.72844	1.24382
2.82218	1.13288
2.56753	1.26421
1.98112	1.72683
4.5601	1.51152
4.13895	1.0764
3.5531	1.97005
1.73569	1.13254
2.45088	1.20529
3.67624	1.34757
4.34206	1.40466
1.75914	1.55907
1.4599	1.93239
1.23509	1.05098
2.24289	1.79786
1.65846	1.5066
2.99631	1.20069
1.80523	1.50371
2.64387	1.57222
1.73963	1.67249
2.75399	1.24194
3.06345	1.75016
1.55463	1.65128
3.62066	2.101
1.40689	2.63369
1.70812	2.30328
1.7004	1.92032
1.87029	1.53467
2.28275	1.81908
1.51156	2.09761
1.71908	1.81004
2.51186	1.47563
1.23897	2.31102
1.91619	1.75826
1.81617	1.32
1.63482	2.69542
1.4829	3.14393
2.42834	1.17693
1.47312	1.71362
2.41621	1.17347
3.05744	1.48627
1.86954	1.30632
2.71903	1.44744
1.29357	1.68483
4.03758	1.31738
6.5892	2.28417
2.58544	4.38943
4.79174	1.41419
1.88634	1.46412
2.83417	1.4923
1.71218	1.22277
2.14647	1.74828
2.07299	1.97414
1.03353	1.61424
1.98794	2.47961
1.39917	1.69375
1.94286	1.22731
1.69518	1.19183
1.50265	1.6186
1.24881	2.10134
	2.48872
	1.16078
	1.14296
	1.13822
	1.02521
	1.08524
	1.08754
	1.4437
	1.82386
	2.19835
	3.97638
	1.01765
	4.55475
	2.16503
	1.39463
	1.22597
	1.41802
	1.18815
	1.96707
	1.18441
	1.28957
	1.23325
	2.49685
	2.60932
	1.26739
	2.00553
	1.8845
	2.4102
	8.87432
	2.27596
	1.3835
	1.0274
	3.04905
	2.03454
	2.31471
	1.03407
	1.12989
	1.47349
	1.25991
	2.34401
	1.16821
	2.04841
	1.12877
	1.31441
	1.41295
	1.32012
	1.71846
	1.81264
	1.63206
	2.16645
	1.88416
	1.47543
	1.89604
	1.26533
	1.87941
	1.4436
	1.34307
	1.62784
	1.78203
	1.2849
	1.72335
	2.57772
	3.07951
	1.77434

## Sheet: Fig S8d
Control
MitoCS	3	3	2	2	5	16	3	9	6	2	0	5	1	5	3	18	4	20	5	9	14	2	15	8
OtherCS	12	13	2	4	2	9	1	3	3	5	3	5	3	10	22	13	7	4	5	7	5	5	4	0
TotalCS	15	16	4	6	7	25	4	12	9	7	3	10	4	15	25	31	11	24	10	16	19	7	19	8
Starved
MitoCS	11	7	11	3	6	7	11	4	5	3	4	0	8	0	3	3	7	3
OtherCS	20	13	9	5	6	10	9	6	11	18	2	5	7	2	7	4	2	2
TotalCS	31	20	20	8	12	17	20	10	16	21	6	5	15	2	10	7	9	5

## Sheet: Fig S8e
MitoCS			Other CS
VAPB	VAPB-HBSS		VAPB	VAPB-HBSS
0.03004	0.047468		0.099443	0.098221
0.037297	0.028672		0.104545	0.093497
0.087023	0.107564		0.033188	0.067802
0.021844	0.071429		0.090909	0.08652
0.134014	0.070001		0.031102	0.067683
0.095446	0.04034		0.056306	0.068414
0.058768	0.112803		0.009906	0.104252
0.28159	0.028717		0.03737	0.029765
0.035267	0.043714		0.033543	0.068984
0.002866	0.031871		0.027	0.133714
0	0.03928		0.035022	0.014222
0.014955	0		0.028194	0.023198
0.014912	0.071717		0.009141	0.033829
0.015156	0		0.039333	0.02619
0.007955	0.022501		0.069501	0.073774
0.084701	0.022		0.049328	0.029496
0.046052	0.125801		0.04183	0.031385
0.090177	0.115396		0.029118	0.042499
0.022292			0.059121
0.137981			0.085128
0.101767			0.043565
0.029544			0.051878
0.266591			0.030883
0.257133			0
