# Supplementary material for: Motion of VAPB molecules reveals ER–mitochondria contact site subdomains
Source: Nature. 2024 Jan 24;626(7997):169–76. doi: 10.1038/s41586-023-06956-y (PMC10830423; doi:10.1038/s41586-023-06956-y)
Supplement: Supplementary file 16 — Source Data Extended Data Fig. 9 [file 41586_2023_6956_MOESM16_ESM.xlsx]

## Sheet: Fig S9c
Major Axis			Minor Axis
VAPB	VAPB P56S		VAPB	VAPB P56S
136.877	218.698		103.11	124.278		Note: Same control data set as Fig 3j, multiple comparisons need to be accounted for.
120.2	155.093		112.036	80.8935
113.596	157.932		91.4749	88.4496
191.587	196.218		104.664	90.3346
99.9736	379.029		86.905	87.2425
229.265	271.079		112.706	120.207
173.684	235.997		94.5309	160.882
160.834	175.613		69.9766	126.878
99.654	192.811		86.233	106.154
106.172	114.88		90.1966	87.3634
180.099	255.251		106.523	97.1545
200.456	217.539		115.696	118.859
115.678	227.28		99.2726	98.5281
134.409	339.021		92.4706	86.8568
172.844	179.183		94.6597	102.126
177.696	173.262		133.452	164.596
249.423	132.853		103.85	101.319
69.9379	260.66		61.1211	136.839
158.998	152.963		68.0668	123.512
177.964	241.171		69.5385	143.955
249.663	203.383		155.291	91.7997
186.987	338.465		109.388	89.2355
132.477	160.462		96.79	85.4364
271.296	195.953		85.6683	85.1467
134.056	189.337		80.5976	139.534
117.415	324.254		81.6493	158.465
122.592	116.628		82.1314	96.7231
161.487	163.307		61.3905	80.5379
201.577	148.721		66.6452	86.6262
177.216	153.702		130.353	116.823
142.263	179.162		110.151	84.0133
95.1667	118.785		91.7472	103.442
141.429	160.835		85.414	95.331
236.425	254.641		78.8085	120.672
104.437	139.593		94.2775	105.873
143.133	235.69		109.768	90.8126
116.036	271.794		93.29	94.4395
107.652	127.156		95.0254	94.6699
100.298	128.556		79.3368	110.322
150.918	164.008		87.3957	91.9611
127.594	189.499		84.4146	96.8474
162.785	135.757		151.231	81.1542
271.4	240.225		137.763	94.2363
102.061	313.092		90.1171	86.1672
85.8091	269.131		71.1939	86.9904
123.617	190.801		91.7337	89.2367
142.166	280.566		101.211	149.268
130.391	122.638		83.6335	101.553
181.893	152.151		94.1283	96.6972
70.2685	159.201		66.8601	105.771
100.04	164.701		55.644	125.417
118.409	191.744		78.5932	163.344
111.14	114.392		92.5631	63.6257
134.292	286.46		89.3074	79.038
143.988	271.52		91.5827	102.406
192.507	149.529		115.102	80.7667
126.889	155.076		102.17	73.0907
199.725	152.041		114.118	92.6572
138.875	167.359		84.1013	58.4131
172.164	262.295		81.9437	76.6938
173.099	201.853		65.7248	70.2836
164.914	168.97		71.5995	106.49
167.61	118.339		87.2823	99.1958
185.174	145.379		120.661	78.308
145.527	171.45		80.0003	106.595
152.75	183.361		72.8208	141.739
153.519	279.736		84.815	80.1301
146.841	191.84		99.5105	112.81
222.38	318.037		96.226	81.8541
89.7553	167.339		51.0478	88.6109
124.797	210.148		94.5432	83.6209
166.105	107.289		61.6251	95.8634
191.898	136.873		61.0374	87.4717
132.241	253.526		112.361	100.093
153.791	137.722		89.7462	115.983
77.0567	164.089		65.6656	106.496
126.956	271.147		85.4192	212.424
138.347	227.313		105.906	131.528
126.512	131.293		87.4042	70.3576
140.08	175.148		83.1419	143.859
100.33	149.52		76.1585	112.714
232.147	193.78		101.633	110.396
242.392	136.242		55.2217	97.7405
185.696	158.149		131.309	104.993
138.673	183.714		94.7145	83.9939
114.463	126.187		76.702	107.391
106.562	207.286		87.148	85.5563
135.367	295.839		77.4288	109.27
170.393	132.361		86.3125	83.528
158.871	173.415		98.4185	98.0528
127.444	144.481		51.3968	95.4684
99.4253	120.303		58.7013	93.7179
112.881	118.995		91.9743	102.528
151.991	131.756		127.527	101.363
112.671	188.05		69.6099	87.3977
163.392	169.64		77.7564	89.4529
176.013	193.855		70.724	93.8621
117.83	271.369		101.509	99.4248
70.5184	131.991		61.6979	110.477
58.427	181.651		51.332	102.787
101.342	151.919		98.8498	82.503
110.744	150.139		102.046	87.1608
109.625	141.411		100.801	129.509
130.735	126.532		90.5557	106.285
183.494	179.667		100.607	127.678
245.603	113.035		111.722	89.1834
279.494	145.164		70.2886	103.854
93.55	282.016		91.9279	103.059
262.672	206.45		57.67	89.5394
115.582	146.206		53.3856	102.167
143.398	165.164		102.821	97.557
128.002	203.46		104.409	93.8782
142.157	220.687		100.25	91.349
112.8	142.152		94.9376	95.739
193.368	175.667		98.3028	95.7095
123.536	122.586		104.301	87.94
80.7757	85.6682		62.6377	73.1057
150.749	98.8367		122.237	76.0743
227.868			91.2623
214.721			82.2901
127.608			100.686
124.626			62.1413
104.832			55.6285
113.517			47.0987
325.866			36.7201
244.683			107.508
100.243			72.456
58.612			57.0488
137.832			45.2049
191.205			93.9796
225.792			97.5467
89.5089			86.5598
87.9975			77.8814
74.7944			50.76
70.6125			56.0456
222.937			95.1096
149.342			127.839
210.412			102.719
85.292			75.5617
137.951			104.953
159.897			113.165
110.788			83.9223
165.124			96.088
152.062			83.8897
86.0465			52.7228
221.5			102.241
166.983			88.6251
168.073			113.914
190.232			100.331
146.704			115.942
153.725			81.7942
91.8146			63.601
203.737			151.696
151.34			92.9698
92.631			51.9807
160.869			125.199
134.415			77.9966
184.966			71.7557
207.06			67.2381
153.746			86.6497

## Sheet: Fig S9d
VAPB	VAPB P56S		Note: Same control data set as Fig 3m, multiple comparisons need to be accounted for.
0.239032	0.237611
0.24087	0.216483
0.189826	0.218652
0.260959	0.185797
0.248765	0.194887
0.248646	0.235543
0.208341	0.2353
0.2203	0.243347
0.232913	0.197705
0.235941	0.190861
0.22426	0.224125
0.25531	0.210593
0.225104	0.223537
0.224229	0.241669
0.235575	0.255351
0.269962	0.235278
0.263188	0.217402
0.27172	0.278742
0.238256	0.250537
0.237203	0.258802
0.238256	0.21348
0.242669	0.225124
0.257198	0.223638
0.255795	0.207579
0.235039	0.214449
0.22787	0.232277
0.237068	0.215595
0.250228	0.221236
0.259508	0.126391
0.29349	0.144763
0.264483	0.228544
0.179965	0.15234
0.236624	0.152646
0.228814	0.13369
0.261162	0.164907
0.27207	0.235606
0.254684	0.238218
0.278165	0.23723
0.246743	0.201176
0.251402	0.227915
0.23987	0.223536
0.271974	0.242215
0.271974	0.267113
0.210594	0.249915
0.159964	0.269874
0.201493	0.222016
0.22416	0.246447
0.260008	0.204912
0.238752	0.257424
0.224901	0.277832
0.207326	0.247414
0.220616	0.294311
0.218359	0.280633
0.251561	0.256258
0.215244	0.240619
0.215627	0.235641
0.188709	0.236304
0.218626	0.235388
0.221345	0.234303
0.204916	0.218668
0.205538	0.25599
0.217446	0.228769
0.24488	0.211912
0.243446	0.224558
0.227107	0.218925
0.222034	0.257056
0.234927	0.181638
0.254488	0.213716
0.253262	0.248896
0.228365	0.266758
0.254899	0.221108
0.229751	0.213558
0.218939	0.212216
0.176801	0.22282
0.244207	0.164095
0.243275	0.224354
0.188371	0.250654
0.188371	0.246833
0.188371	0.202254
0.188371	0.231307
0.270247	0.24801
0.239195	0.217381
0.23894	0.249836
0.196205	0.219393
0.214705	0.158955
0.222749	0.173436
0.200864	0.200796
0.2844	0.229232
0.232535	0.193596
0.264585	0.252293
0.279849	0.156138
0.285433	0.218546
0.219337	0.249783
0.259155	0.228556
0.212533	0.239412
0.259201	0.244651
0.239525	0.274309
0.243325	0.251666
0.258245	0.211174
0.248037	0.270676
0.230939	0.24884
0.188741	0.228795
0.225374	0.251208
0.241599	0.25343
0.271705	0.226793
0.264881	0.23676
0.212306	0.257535
0.209086	0.246089
0.248526	0.256375
0.23041	0.236122
0.24459	0.234143
0.236744	0.25528
0.265893	0.250664
0.212075	0.243131
0.184929	0.26859
0.236016	0.200419
0.280792	0.227788
0.247086	0.135995
0.246127
0.153924
0.237989
0.253733
0.246246
0.244533
0.261164
0.262085
0.229302
0.251776
0.245152
0.285203
0.254456
0.253445
0.253445
0.275021
0.27441
0.231527
0.245796
0.216944
0.176266
0.237209
0.196868
0.258415
0.202525
0.20013
0.249083
0.231552
0.200927
0.233665
0.248093
0.222267
0.132655
0.182404
0.239597
0.247321
0.253892
0.282836
0.22899
0.266248
0.231957
0.240061
